# Supplementary material for: A novel Schistosoma japonicum endonuclease homologous to DNase II
Source: BMC Genomics. 2015 Feb 25;16(1):126. doi: 10.1186/s12864-015-1319-5 (PMC4349608; doi:10.1186/s12864-015-1319-5)
Supplement: Additional file 3: — Characteristics of putative nuclease sequences of S. japonicum. [file 12864_2015_1319_MOESM3_ESM.xls]

## Sheet: DNase
No.	gene	Class	Endo/Exo	Signal	Metal	cdd
1	gi|56755005|gb|AAW25685.1|	Dnase	endo/exo			cd09088, Ape2-like_AP-endo, Human Ape2-like subfamily of the ExoIII family purinic/apyrimidinic (AP) endonucleases. This subfamily includes human APE2, Saccharomyces cerevisiae Apn2/Eth1, and related proteins. These are Escherichia coli exonuclease III (ExoIII)-like AP endonucleases and they belong to the large EEP (exonuclease/endonuclease/phosphatase) superfamily that contains functionally dive…
1	gi|56755005|gb|AAW25685.1|	Dnase	endo/exo			cd09073, ExoIII_AP-endo, Escherichia coli exonuclease III (ExoIII)-like apurinic/apyrimidinic (AP) endonucleases. The ExoIII family AP endonucleases belong to the large EEP (exonuclease/endonuclease/phosphatase) superfamily that contains functionally diverse enzymes that share a common catalytic mechanism of cleaving phosphodiester bonds. AP endonucleases participate in the DNA base excision repa…
1	gi|56755005|gb|AAW25685.1|	nuclease	exo			COG0708, XthA, Exonuclease III [DNA replication, recombination, and repair].
1	gi|56755005|gb|AAW25685.1|	Dnase	endo/exo			cd09085, Mth212-like_AP-endo, Methanothermobacter thermautotrophicus Mth212-like subfamily of the ExoIII family purinic/apyrimidinic (AP) endonucleases. This subfamily includes the thermophilic archaeon Methanothermobacter thermautotrophicus Mth212and related proteins. These are Escherichia coli exonuclease III (ExoIII)-like AP endonucleases and they belong to the large EEP (exonuclease/endonucle…
1	gi|56755005|gb|AAW25685.1|	Dnase	endo/exo			cd09087, Ape1-like_AP-endo, Human Ape1-like subfamily of the ExoIII family purinic/apyrimidinic (AP) endonucleases. This subfamily includes human Ape1 (also known as Apex, Hap1, or Ref-1) and related proteins. These are Escherichia coli exonuclease III (ExoIII)-like AP endonucleases and they belong to the large EEP (exonuclease/endonuclease/phosphatase) superfamily that contains functionally dive…
1	gi|56755005|gb|AAW25685.1|	Dnase	endo			TIGR00633, xth, exodeoxyribonuclease III (xth). All proteins in this family for which functions are known are 5' AP endonucleases that funciton in base excision repair and the repair of abasic sites in DNA.This family is based on the phylogenomic analysis of JA Eisen (1999, Ph.D. Thesis, Stanford University).
1	gi|56755005|gb|AAW25685.1|	Dnase	endo/exo			cd10281, Nape_like_AP-endo, Neisseria meningitides Nape-like subfamily of the ExoIII family purinic/apyrimidinic (AP) endonucleases. This subfamily includes Neisseria meningitides Nape and related proteins. These are Escherichia coli exonuclease III (ExoIII)-like AP endonucleases and belong to the large EEP (exonuclease/endonuclease/phosphatase) superfamily that contains functionally diverse enzy…
1	gi|56755005|gb|AAW25685.1|	Dnase	endo			TIGR00195, exoDNase_III, exodeoxyribonuclease III. The model brings in reverse transcriptases at scores below 50, model also contains eukaryotic apurinic/apyrimidinic endonucleases which group in the same family.
1	gi|56755005|gb|AAW25685.1|	Dnase	endo/exo			cd08372, EEP, Exonuclease-Endonuclease-Phosphatase (EEP) domain superfamily. This large superfamily includes the catalytic domain (exonuclease/endonuclease/phosphatase or EEP domain) of a diverse set of proteins including the ExoIII family of apurinic/apyrimidinic (AP) endonucleases, inositol polyphosphate 5-phosphatases (INPP5), neutral sphingomyelinases (nSMases), deadenylases (such as the vert…
1	gi|56755005|gb|AAW25685.1|	Dnase	endo/exo			cd09086, ExoIII-like_AP-endo, Escherichia coli exonuclease III (ExoIII) and Neisseria meningitides NExo-like subfamily of the ExoIII family purinic/apyrimidinic (AP) endonucleases. This subfamily includes Escherichia coli ExoIII, Neisseria meningitides NExo,and related proteins. These are ExoIII family AP endonucleases and they belong to the large EEP (exonuclease/endonuclease/phosphatase) superf…
2	gi|56756601|gb|AAW26473.1|	Dnase	endo/exo		Ca2+/Mg2+/Mn2+	cd10282, DNase1, Deoxyribonuclease 1. Deoxyribonuclease 1 (DNase1, EC 3.1.21.1), also known as DNase I, is a Ca2+, Mg2+/Mn2+-dependent secretory endonuclease, first isolated from bovine pancreas extracts. It cleaves DNA preferentially at phosphodiester linkages next to a pyrimidine nucleotide, producing 5'-phosphate terminated polynucleotides with a free hydroxyl group on position 3'. It generall…
2	gi|56756601|gb|AAW26473.1|	Dnase	endo			smart00476, DNaseIc, deoxyribonuclease I. Deoxyribonuclease I catalyzes the endonucleolytic cleavage of double-stranded DNA. The enzyme is secreted outside the cell and also involved in apoptosis in the nucleus.
2	gi|56756601|gb|AAW26473.1|	Dnase	endo/exo			cd09075, DNase1-like, Deoxyribonuclease 1 and related proteins. This family includes Deoxyribonuclease 1 (DNase1, EC 3.1.21.1) and related proteins. DNase1, also known as DNase I, is a Ca2+, Mg2+/Mn2+-dependent secretory endonuclease, first isolated from bovine pancreas extracts. It cleaves DNA preferentially at phosphodiester linkages next to a pyrimidine nucleotide, producing 5'-phosphate termi…
2	gi|56756601|gb|AAW26473.1|	Dnase	endo/exo			cd10283, MnuA_DNase1-like, Mycoplasma pulmonis MnuA nuclease-like. This subfamily includes Mycoplasma pulmonis MnuA, a membrane-associated nuclease related to Deoxyribonuclease 1 (DNase1 or DNase I, EC 3.1.21.1). The in vivo role of MnuA is as yet undetermined. This subfamily belongs to the large EEP (exonuclease/endonuclease/phosphatase) superfamily that contains functionally diverse enzymes tha…
2	gi|56756601|gb|AAW26473.1|	Dnase	endo/exo			cd08372, EEP, Exonuclease-Endonuclease-Phosphatase (EEP) domain superfamily. This large superfamily includes the catalytic domain (exonuclease/endonuclease/phosphatase or EEP domain) of a diverse set of proteins including the ExoIII family of apurinic/apyrimidinic (AP) endonucleases, inositol polyphosphate 5-phosphatases (INPP5), neutral sphingomyelinases (nSMases), deadenylases (such as the vert…
3	Sjc_0035270|Sjp_0035270|ko:K10772	Dnase	endo/exo			cd09088, Ape2-like_AP-endo, Human Ape2-like subfamily of the ExoIII family purinic/apyrimidinic (AP) endonucleases. This subfamily includes human APE2, Saccharomyces cerevisiae Apn2/Eth1, and related proteins. These are Escherichia coli exonuclease III (ExoIII)-like AP endonucleases and they belong to the large EEP (exonuclease/endonuclease/phosphatase) superfamily that contains functionally dive…
3	Sjc_0035270|Sjp_0035270|ko:K10772	nuclease	exo			COG0708, XthA, Exonuclease III [DNA replication, recombination, and repair].
3	Sjc_0035270|Sjp_0035270|ko:K10772	Dnase	endo/exo			cd09073, ExoIII_AP-endo, Escherichia coli exonuclease III (ExoIII)-like apurinic/apyrimidinic (AP) endonucleases. The ExoIII family AP endonucleases belong to the large EEP (exonuclease/endonuclease/phosphatase) superfamily that contains functionally diverse enzymes that share a common catalytic mechanism of cleaving phosphodiester bonds. AP endonucleases participate in the DNA base excision repa…
3	Sjc_0035270|Sjp_0035270|ko:K10772	Dnase	endo			TIGR00633, xth, exodeoxyribonuclease III (xth). All proteins in this family for which functions are known are 5' AP endonucleases that funciton in base excision repair and the repair of abasic sites in DNA.This family is based on the phylogenomic analysis of JA Eisen (1999, Ph.D. Thesis, Stanford University).
3	Sjc_0035270|Sjp_0035270|ko:K10772	Dnase	endo/exo			cd09085, Mth212-like_AP-endo, Methanothermobacter thermautotrophicus Mth212-like subfamily of the ExoIII family purinic/apyrimidinic (AP) endonucleases. This subfamily includes the thermophilic archaeon Methanothermobacter thermautotrophicus Mth212and related proteins. These are Escherichia coli exonuclease III (ExoIII)-like AP endonucleases and they belong to the large EEP (exonuclease/endonucle…
3	Sjc_0035270|Sjp_0035270|ko:K10772	Dnase	endo/exo			cd09087, Ape1-like_AP-endo, Human Ape1-like subfamily of the ExoIII family purinic/apyrimidinic (AP) endonucleases. This subfamily includes human Ape1 (also known as Apex, Hap1, or Ref-1) and related proteins. These are Escherichia coli exonuclease III (ExoIII)-like AP endonucleases and they belong to the large EEP (exonuclease/endonuclease/phosphatase) superfamily that contains functionally dive…
3	Sjc_0035270|Sjp_0035270|ko:K10772	Dnase	endo			TIGR00195, exoDNase_III, exodeoxyribonuclease III. The model brings in reverse transcriptases at scores below 50, model also contains eukaryotic apurinic/apyrimidinic endonucleases which group in the same family.
3	Sjc_0035270|Sjp_0035270|ko:K10772	Dnase	endo/exo			cd10281, Nape_like_AP-endo, Neisseria meningitides Nape-like subfamily of the ExoIII family purinic/apyrimidinic (AP) endonucleases. This subfamily includes Neisseria meningitides Nape and related proteins. These are Escherichia coli exonuclease III (ExoIII)-like AP endonucleases and belong to the large EEP (exonuclease/endonuclease/phosphatase) superfamily that contains functionally diverse enzy…
3	Sjc_0035270|Sjp_0035270|ko:K10772	Dnase	endo/exo			cd09086, ExoIII-like_AP-endo, Escherichia coli exonuclease III (ExoIII) and Neisseria meningitides NExo-like subfamily of the ExoIII family purinic/apyrimidinic (AP) endonucleases. This subfamily includes Escherichia coli ExoIII, Neisseria meningitides NExo,and related proteins. These are ExoIII family AP endonucleases and they belong to the large EEP (exonuclease/endonuclease/phosphatase) superf…
3	Sjc_0035270|Sjp_0035270|ko:K10772	Dnase	exo			PRK13911, PRK13911, exodeoxyribonuclease III; Provisional.
3	Sjc_0035270|Sjp_0035270|ko:K10772	nuclease	exo			PRK11756, PRK11756, exonuclease III; Provisional.
4	gi|56754345|gb|AAW25360.1|	Dnase	endo	Maybe	Zn2+	pfam03265, DNase_II, Deoxyribonuclease II.
4	gi|56754345|gb|AAW25360.1|	Dnase	endo	yes		cd09121, PLDc_DNaseII_2, Catalytic domain, repeat 2, of Deoxyribonuclease II and similar proteins. Catalytic domain, repeat 2, of Deoxyribonuclease II (DNase II, EC 3.1.22.1), an endodeoxyribonuclease with ubiquitous tissue distribution. It is essential for accessory apoptotic DNA fragmentation and DNA clearance during development, as well as in tissue regeneration in higher eukaryotes. Unlike th…
4	gi|56754345|gb|AAW25360.1|	Dnase	endo			cd09192, PLDc_DNaseII_beta_2, Catalytic domain, repeat 2, of Deoxyribonuclease II beta and similar proteins. Catalytic domain, repeat 2, of Deoxyribonuclease II beta (DNase II beta, EC 3.1.22.1), also known as DNase II-like acid DNase (DLAD), and similar proteins. DNase II is a monomeric nuclease that contains two copies of a variant HKD motif, where the aspartic acid residue is not conserved. Th…
4	gi|56754345|gb|AAW25360.1|	Dnase	endo	yes		cd09120, PLDc_DNaseII_1, Catalytic domain, repeat 1, of Deoxyribonuclease II and similar proteins. Catalytic domain, repeat 1, of Deoxyribonuclease II (DNase II, EC 3.1.22.1), an endodeoxyribonuclease with ubiquitous tissue distribution. It is essential for accessory apoptotic DNA fragmentation and DNA clearance during development, as well as in tissue regeneration in higher eukaryotes. Unlike th…
4	gi|56754345|gb|AAW25360.1|	Dnase	endo			cd09191, PLDc_DNaseII_alpha_2, Catalytic domain, repeat 2, of Deoxyribonuclease II alpha and similar proteins. Catalytic domain, repeat 2, of Deoxyribonuclease II alpha (DNase II alpha, EC 3.1.22.1) and similar proteins. DNase II is a monomeric nuclease that contains two copies of a variant HKD motif, where the aspartic acid residue is not conserved. The HKD motif (H-x-K-x(4)-D, where x represent…
4	gi|56754345|gb|AAW25360.1|	Dnase	endo			cd09190, PLDc_DNaseII_beta_1, Catalytic domain, repeat 1, of Deoxyribonuclease II beta and similar proteins. Catalytic domain, repeat 1, of Deoxyribonuclease II beta (DNase II beta, EC 3.1.22.1), also known as DNase II-like acid DNase (DLAD), and similar proteins. DNase II is a monomeric nuclease that contains two copies of a variant HKD motif, where the aspartic acid residue is not conserved. Th…
4	gi|56754345|gb|AAW25360.1|	Dnase	endo			cd09189, PLDc_DNaseII_alpha_1, Catalytic domain, repeat 1, of Deoxyribonuclease II alpha and similar proteins. Catalytic domain, repeat 1, of Deoxyribonuclease II alpha (DNase II alpha, EC 3.1.22.1) and similar proteins. DNase II is a monomeric nuclease that contains two copies of a variant HKD motif, where the aspartic acid residue is not conserved. The HKD motif (H-x-K-x(4)-D, where x represent…
5	gi|226478898|emb|CAX72944.1|	Dnase	endo		Mg2+	cd01310, TatD_DNAse, TatD like proteins; E.coli TatD is a cytoplasmic protein, shown to have magnesium dependent DNase activity..
5	gi|226478898|emb|CAX72944.1|	Dnase	endo			pfam01026, TatD_DNase, TatD related DNase. This family of proteins are related to a large superfamily of metalloenzymes. TatD, a member of this family has been shown experimentally to be a DNase enzyme.
5	gi|226478898|emb|CAX72944.1|	Dnase	endo		Mg2+	COG0084, TatD, Mg-dependent DNase [DNA replication, recombination, and repair].
5	gi|226478898|emb|CAX72944.1|	Dnase	endo			TIGR00010, TIGR00010, hydrolase, TatD family. PSI-BLAST, starting with a urease alpha subunit, finds a large superfamily of proteins, including a number of different enzymes that act as hydrolases at C-N bonds other than peptide bonds (EC 3.5.-.-), many uncharacterized proteins, and the members of this family. Several genomes have multiple paralogs related to this family. However, a set of 17 pro…
5	gi|226478898|emb|CAX72944.1|	Dnase	endo			PRK10425, PRK10425, DNase TatD; Provisional.
5	gi|226478898|emb|CAX72944.1|	Dnase	endo			PRK11449, PRK11449, putative deoxyribonuclease YjjV; Provisional.
5	gi|226478898|emb|CAX72944.1|	Dnase	endo			PRK10812, PRK10812, putative DNAse; Provisional.
6	gi|226467556|emb|CAX69654.1|	Dnase	exo			COG0507, RecD, ATP-dependent exoDNAse (exonuclease V), alpha subunit - helicase superfamily I member [DNA replication, recombination, and repair].

## Sheet: RNase
No.	gene	Class	Endo/Exo	Signal	Metal	cdd
1	gi|189502942|gb|ACE06852.1|	Rnase	endo			pfam00445, Ribonuclease_T2, Ribonuclease T2 family.
1	gi|189502942|gb|ACE06852.1|	Rnase	endo			cd01061, RNase_T2_euk, Ribonuclease T2 (RNase T2) is a widespread family of secreted RNases found in every organism examined thus far. This family includes RNase Rh, RNase MC1, RNase LE, and self-incompatibility RNases (S-RNases). Plant T2 RNases are expressed during leaf senescence in order to scavenge phosphate from ribonucleotides. They are also expressed in response to wounding or pathogen in…
1	gi|189502942|gb|ACE06852.1|	Rnase	endo			cd00374, RNase_T2, Ribonuclease T2 (RNase T2) is a widespread family of secreted RNases found in every organism examined thus far. This family includes RNase Rh, RNase MC1, RNase LE, and self-incompatibility RNases (S-RNases). Plant T2 RNases are expressed during leaf senescence in order to scavenge phosphate from ribonucleotides. They are also expressed in response to wounding or pathogen invasi…
1	gi|189502942|gb|ACE06852.1|	Rnase	endo			cd01062, RNase_T2_prok, Ribonuclease T2 (RNase T2) is a widespread family of secreted RNases found in every organism examined thus far. This family includes RNase Rh, RNase MC1, RNase LE, and self-incompatibility RNases (S-RNases). Plant T2 RNases are expressed during leaf senescence in order to scavenge phosphate from ribonucleotides. They are also expressed in response to wounding or pathogen i…
2	gi|76157556|gb|AAX28443.2|	Rnase	endo			pfam00445, Ribonuclease_T2, Ribonuclease T2 family.
2	gi|76157556|gb|AAX28443.2|	Rnase	endo			cd01061, RNase_T2_euk, Ribonuclease T2 (RNase T2) is a widespread family of secreted RNases found in every organism examined thus far. This family includes RNase Rh, RNase MC1, RNase LE, and self-incompatibility RNases (S-RNases). Plant T2 RNases are expressed during leaf senescence in order to scavenge phosphate from ribonucleotides. They are also expressed in response to wounding or pathogen in…
2	gi|76157556|gb|AAX28443.2|	Rnase	endo			cd00374, RNase_T2, Ribonuclease T2 (RNase T2) is a widespread family of secreted RNases found in every organism examined thus far. This family includes RNase Rh, RNase MC1, RNase LE, and self-incompatibility RNases (S-RNases). Plant T2 RNases are expressed during leaf senescence in order to scavenge phosphate from ribonucleotides. They are also expressed in response to wounding or pathogen invasi…
2	gi|76157556|gb|AAX28443.2|	Rnase	endo			cd01062, RNase_T2_prok, Ribonuclease T2 (RNase T2) is a widespread family of secreted RNases found in every organism examined thus far. This family includes RNase Rh, RNase MC1, RNase LE, and self-incompatibility RNases (S-RNases). Plant T2 RNases are expressed during leaf senescence in order to scavenge phosphate from ribonucleotides. They are also expressed in response to wounding or pathogen i…
3	gi|76157476|gb|AAX28387.2|	Rnase	endo			cd01650, RT_nLTR_like, RT_nLTR: Non-LTR (long terminal repeat) retrotransposon and non-LTR retrovirus reverse transcriptase (RT). This subfamily contains both non-LTR retrotransposons and non-LTR retrovirus RTs. RTs catalyze the conversion of single-stranded RNA into double-stranded DNA for integration into host chromosomes. RT is a multifunctional enzyme with RNA-directed DNA polymerase, DNA dir…
4	gi|76156706|gb|AAX27858.2|	Rnase	endo			cd09280, RNase_HI_eukaryote_like, Eukaryotic RNase H is longer and more complex than their prokaryotic counterparts and unlike prokaryote, RNase H are essential in higher eukaryote. Ribonuclease H (RNase H) is classified into two families, type 1 (prokaryotic RNase HI, eukaryotic RNase H1 and viral RNase H) and type 2 (prokaryotic RNase HII and HIII, and eukaryotic RNase H2). RNase H is an endonu…
4	gi|76156706|gb|AAX27858.2|	Rnase	endo			cd09278, RNase_HI_prokaryote_like, RNase HI family found mainly in prokaryotes. Ribonuclease H (RNase H) is classified into two evolutionarily unrelated families, type 1 (prokaryotic RNase HI, eukaryotic RNase H1 and viral RNase H) and type 2 (prokaryotic RNase HII and HIII, and eukaryotic RNase H2). RNase H is an endonuclease that cleaves the RNA strand of an RNA/DNA hybrid in a sequence non-spe…
4	gi|76156706|gb|AAX27858.2|	Rnase	endo			COG0328, RnhA, Ribonuclease HI [DNA replication, recombination, and repair].
4	gi|76156706|gb|AAX27858.2|	Rnase	endo			pfam00075, RNase_H, RNase H. RNase H digests the RNA strand of an RNA/DNA hybrid. Important enzyme in retroviral replication cycle, and often found as a domain associated with reverse transcriptases. Structure is a mixed alpha+beta fold with three a/b/a layers.
4	gi|76156706|gb|AAX27858.2|	Rnase	endo			PRK00203, rnhA, ribonuclease H; Reviewed.
4	gi|76156706|gb|AAX27858.2|	Rnase	endo			cd06222, RNase_H, RNase H is an endonuclease that cleaves the RNA strand of an RNA/DNA hybrid in a sequence non-specific manner. Ribonuclease H (RNase H) enzymes are divided into two major families, Type 1 and Type 2, based on amino acid sequence similarities and biochemical properties. RNase H is an endonuclease that cleaves the RNA strand of an RNA/DNA hybrid in a sequence non-specific manner i…
4	gi|76156706|gb|AAX27858.2|	Rnase	endo			cd09276, Rnase_HI_RT_non_LTR, non-LTR RNase HI domain of reverse transcriptases. Ribonuclease H (RNase H) is classified into two families, type 1 (prokaryotic RNase HI, eukaryotic RNase H1 and viral RNase H) and type 2 (prokaryotic RNase HII and HIII, and eukaryotic RNase H2). Ribonuclease HI (RNase HI) is an endonuclease that cleaves the RNA strand of an RNA/DNA hybrid in a sequence non-specific…
4	gi|76156706|gb|AAX27858.2|	Rnase	endo			cd09273, RNase_HI_RT_Bel, Bel/Pao family of RNase HI in long-term repeat retroelements. Ribonuclease H (RNase H) enzymes are divided into two major families, Type 1 and Type 2, based on amino acid sequence similarities and biochemical properties. RNase H is an endonuclease that cleaves the RNA strand of an RNA/DNA hybrid in a sequence non-specific manner in the presence of divalent cations. RNase…
4	gi|76156706|gb|AAX27858.2|	Rnase	endo			cd09279, RNase_HI_archaeal_like, RNAse HI family that includes Archaeal RNase HI. Ribonuclease H (RNase H) is classified into two evolutionarily unrelated families, type 1 (prokaryotic RNase HI, eukaryotic RNase H1 and viral RNase H) and type 2 (prokaryotic RNase HII and HIII, and eukaryotic RNase H2). RNase H is an endonuclease that cleaves the RNA strand of an RNA/DNA hybrid in a sequence non-s…
4	gi|76156706|gb|AAX27858.2|	Rnase	endo			cd09277, RNase_HI_bacteria_HBD, Bacterial RNase HI containing a hybrid binding domain (HBD) at the N-terminus. Ribonuclease H (RNase H) enzymes are divided into two major families, Type 1 and Type 2, based on amino acid sequence similarities and biochemical properties. RNase H is an endonuclease that cleaves the RNA strand of an RNA/DNA hybrid in a sequence non-specific manner in the presence of …
5	gi|76155520|gb|AAX26810.2|	Rnase	endo			pfam01876, RNase_P_p30, RNase P subunit p30. This protein is part of the RNase P complex that is involved in tRNA maturation.
5	gi|76155520|gb|AAX26810.2|	Rnase	endo			COG1603, RPP1, RNase P/RNase MRP subunit p30 [Translation, ribosomal structure and biogenesis].
6	gi|76156081|gb|AAX27316.2|	Rnase	endo			pfam09412, XendoU, Endoribonuclease XendoU. This is a family of endoribonucleases involved in RNA biosynthesis which has been named XendoU in Xenopus laevis. XendoU is a U-specific metal dependent enzyme that produces products with a 2'-3' cyclic phosphate termini.
7	gi|56756811|gb|AAW26577.1|	Rnase	endo			pfam00445, Ribonuclease_T2, Ribonuclease T2 family.
7	gi|56756811|gb|AAW26577.1|	Rnase	endo			cd01061, RNase_T2_euk, Ribonuclease T2 (RNase T2) is a widespread family of secreted RNases found in every organism examined thus far. This family includes RNase Rh, RNase MC1, RNase LE, and self-incompatibility RNases (S-RNases). Plant T2 RNases are expressed during leaf senescence in order to scavenge phosphate from ribonucleotides. They are also expressed in response to wounding or pathogen in…
7	gi|56756811|gb|AAW26577.1|	Rnase	endo			cd00374, RNase_T2, Ribonuclease T2 (RNase T2) is a widespread family of secreted RNases found in every organism examined thus far. This family includes RNase Rh, RNase MC1, RNase LE, and self-incompatibility RNases (S-RNases). Plant T2 RNases are expressed during leaf senescence in order to scavenge phosphate from ribonucleotides. They are also expressed in response to wounding or pathogen invasi…
7	gi|56756811|gb|AAW26577.1|	Rnase	endo			cd01062, RNase_T2_prok, Ribonuclease T2 (RNase T2) is a widespread family of secreted RNases found in every organism examined thus far. This family includes RNase Rh, RNase MC1, RNase LE, and self-incompatibility RNases (S-RNases). Plant T2 RNases are expressed during leaf senescence in order to scavenge phosphate from ribonucleotides. They are also expressed in response to wounding or pathogen i…
7	gi|56756811|gb|AAW26577.1|	Rnase	endo			COG3719, Rna, Ribonuclease I [Translation, ribosomal structure and biogenesis].
8	gi|56759212|gb|AAW27746.1|	Rnase	endo			pfam00445, Ribonuclease_T2, Ribonuclease T2 family.
8	gi|56759212|gb|AAW27746.1|	Rnase	endo			cd01061, RNase_T2_euk, Ribonuclease T2 (RNase T2) is a widespread family of secreted RNases found in every organism examined thus far. This family includes RNase Rh, RNase MC1, RNase LE, and self-incompatibility RNases (S-RNases). Plant T2 RNases are expressed during leaf senescence in order to scavenge phosphate from ribonucleotides. They are also expressed in response to wounding or pathogen in…
8	gi|56759212|gb|AAW27746.1|	Rnase	endo			cd00374, RNase_T2, Ribonuclease T2 (RNase T2) is a widespread family of secreted RNases found in every organism examined thus far. This family includes RNase Rh, RNase MC1, RNase LE, and self-incompatibility RNases (S-RNases). Plant T2 RNases are expressed during leaf senescence in order to scavenge phosphate from ribonucleotides. They are also expressed in response to wounding or pathogen invasi…
9	gi|56757687|gb|AAW26986.1|	Rnase	endo			pfam00445, Ribonuclease_T2, Ribonuclease T2 family.
9	gi|56757687|gb|AAW26986.1|	Rnase	endo			cd01061, RNase_T2_euk, Ribonuclease T2 (RNase T2) is a widespread family of secreted RNases found in every organism examined thus far. This family includes RNase Rh, RNase MC1, RNase LE, and self-incompatibility RNases (S-RNases). Plant T2 RNases are expressed during leaf senescence in order to scavenge phosphate from ribonucleotides. They are also expressed in response to wounding or pathogen in…
9	gi|56757687|gb|AAW26986.1|	Rnase	endo			cd00374, RNase_T2, Ribonuclease T2 (RNase T2) is a widespread family of secreted RNases found in every organism examined thus far. This family includes RNase Rh, RNase MC1, RNase LE, and self-incompatibility RNases (S-RNases). Plant T2 RNases are expressed during leaf senescence in order to scavenge phosphate from ribonucleotides. They are also expressed in response to wounding or pathogen invasi…
10	gi|56754509|gb|AAW25442.1|	Rnase	endo			pfam09412, XendoU, Endoribonuclease XendoU. This is a family of endoribonucleases involved in RNA biosynthesis which has been named XendoU in Xenopus laevis. XendoU is a U-specific metal dependent enzyme that produces products with a 2'-3' cyclic phosphate termini.
11	gi|226482338|emb|CAX73768.1|	Rnase	endo			pfam00445, Ribonuclease_T2, Ribonuclease T2 family.
11	gi|226482338|emb|CAX73768.1|	Rnase	endo			cd01061, RNase_T2_euk, Ribonuclease T2 (RNase T2) is a widespread family of secreted RNases found in every organism examined thus far. This family includes RNase Rh, RNase MC1, RNase LE, and self-incompatibility RNases (S-RNases). Plant T2 RNases are expressed during leaf senescence in order to scavenge phosphate from ribonucleotides. They are also expressed in response to wounding or pathogen in…
11	gi|226482338|emb|CAX73768.1|	Rnase	endo			cd00374, RNase_T2, Ribonuclease T2 (RNase T2) is a widespread family of secreted RNases found in every organism examined thus far. This family includes RNase Rh, RNase MC1, RNase LE, and self-incompatibility RNases (S-RNases). Plant T2 RNases are expressed during leaf senescence in order to scavenge phosphate from ribonucleotides. They are also expressed in response to wounding or pathogen invasi…
12	gi|226479210|emb|CAX73100.1|	Rnase	endo			pfam00445, Ribonuclease_T2, Ribonuclease T2 family.
12	gi|226479210|emb|CAX73100.1|	Rnase	endo			cd01061, RNase_T2_euk, Ribonuclease T2 (RNase T2) is a widespread family of secreted RNases found in every organism examined thus far. This family includes RNase Rh, RNase MC1, RNase LE, and self-incompatibility RNases (S-RNases). Plant T2 RNases are expressed during leaf senescence in order to scavenge phosphate from ribonucleotides. They are also expressed in response to wounding or pathogen in…
12	gi|226479210|emb|CAX73100.1|	Rnase	endo			cd00374, RNase_T2, Ribonuclease T2 (RNase T2) is a widespread family of secreted RNases found in every organism examined thus far. This family includes RNase Rh, RNase MC1, RNase LE, and self-incompatibility RNases (S-RNases). Plant T2 RNases are expressed during leaf senescence in order to scavenge phosphate from ribonucleotides. They are also expressed in response to wounding or pathogen invasi…
12	gi|226479210|emb|CAX73100.1|	Rnase	endo			cd01062, RNase_T2_prok, Ribonuclease T2 (RNase T2) is a widespread family of secreted RNases found in every organism examined thus far. This family includes RNase Rh, RNase MC1, RNase LE, and self-incompatibility RNases (S-RNases). Plant T2 RNases are expressed during leaf senescence in order to scavenge phosphate from ribonucleotides. They are also expressed in response to wounding or pathogen i…
13	gi|226479002|emb|CAX72996.1|	Rnase	endo			cd01061, RNase_T2_euk, Ribonuclease T2 (RNase T2) is a widespread family of secreted RNases found in every organism examined thus far. This family includes RNase Rh, RNase MC1, RNase LE, and self-incompatibility RNases (S-RNases). Plant T2 RNases are expressed during leaf senescence in order to scavenge phosphate from ribonucleotides. They are also expressed in response to wounding or pathogen in…
13	gi|226479002|emb|CAX72996.1|	Rnase	endo			pfam00445, Ribonuclease_T2, Ribonuclease T2 family.
13	gi|226479002|emb|CAX72996.1|	Rnase	endo			cd00374, RNase_T2, Ribonuclease T2 (RNase T2) is a widespread family of secreted RNases found in every organism examined thus far. This family includes RNase Rh, RNase MC1, RNase LE, and self-incompatibility RNases (S-RNases). Plant T2 RNases are expressed during leaf senescence in order to scavenge phosphate from ribonucleotides. They are also expressed in response to wounding or pathogen invasi…
14	gi|257208503|emb|CAX79935.1|	Rnase	endo			pfam00445, Ribonuclease_T2, Ribonuclease T2 family.
14	gi|257208503|emb|CAX79935.1|	Rnase	endo			cd01061, RNase_T2_euk, Ribonuclease T2 (RNase T2) is a widespread family of secreted RNases found in every organism examined thus far. This family includes RNase Rh, RNase MC1, RNase LE, and self-incompatibility RNases (S-RNases). Plant T2 RNases are expressed during leaf senescence in order to scavenge phosphate from ribonucleotides. They are also expressed in response to wounding or pathogen in…
14	gi|257208503|emb|CAX79935.1|	Rnase	endo			cd00374, RNase_T2, Ribonuclease T2 (RNase T2) is a widespread family of secreted RNases found in every organism examined thus far. This family includes RNase Rh, RNase MC1, RNase LE, and self-incompatibility RNases (S-RNases). Plant T2 RNases are expressed during leaf senescence in order to scavenge phosphate from ribonucleotides. They are also expressed in response to wounding or pathogen invasi…
15	gi|226486724|emb|CAX74439.1|	Rnase	endo			pfam00445, Ribonuclease_T2, Ribonuclease T2 family.
15	gi|226486724|emb|CAX74439.1|	Rnase	endo			cd01061, RNase_T2_euk, Ribonuclease T2 (RNase T2) is a widespread family of secreted RNases found in every organism examined thus far. This family includes RNase Rh, RNase MC1, RNase LE, and self-incompatibility RNases (S-RNases). Plant T2 RNases are expressed during leaf senescence in order to scavenge phosphate from ribonucleotides. They are also expressed in response to wounding or pathogen in…
15	gi|226486724|emb|CAX74439.1|	Rnase	endo			cd00374, RNase_T2, Ribonuclease T2 (RNase T2) is a widespread family of secreted RNases found in every organism examined thus far. This family includes RNase Rh, RNase MC1, RNase LE, and self-incompatibility RNases (S-RNases). Plant T2 RNases are expressed during leaf senescence in order to scavenge phosphate from ribonucleotides. They are also expressed in response to wounding or pathogen invasi…
15	gi|226486724|emb|CAX74439.1|	Rnase	endo			cd01062, RNase_T2_prok, Ribonuclease T2 (RNase T2) is a widespread family of secreted RNases found in every organism examined thus far. This family includes RNase Rh, RNase MC1, RNase LE, and self-incompatibility RNases (S-RNases). Plant T2 RNases are expressed during leaf senescence in order to scavenge phosphate from ribonucleotides. They are also expressed in response to wounding or pathogen i…
15	gi|226486724|emb|CAX74439.1|	Rnase	endo			COG3719, Rna, Ribonuclease I [Translation, ribosomal structure and biogenesis].
16	gi|254587294|emb|CAX83704.1|	Rnase	endo			cd09274, RNase_HI_RT_Ty3, Ty3/Gypsy family of RNase HI in long-term repeat retroelements. Ribonuclease H (RNase H) enzymes are divided into two major families, Type 1 and Type 2, based on amino acid sequence similarities and biochemical properties. RNase H is an endonuclease that cleaves the RNA strand of an RNA/DNA hybrid in a sequence non-specific manner in the presence of divalent cations. RNa…
16	gi|254587294|emb|CAX83704.1|	Rnase	endo			cd05484, retropepsin_like_LTR_2, Retropepsins_like_LTR, pepsin-like aspartate proteases. Retropepsin of retrotransposons with long terminal repeats are pepsin-like aspartate proteases. While fungal and mammalian pepsins are bilobal proteins with structurally related N- and C-termini, retropepsins are half as long as their fungal and mammalian counterparts. The monomers are structurally related to…
16	gi|254587294|emb|CAX83704.1|	nuclease	endo			pfam00665, rve, Integrase core domain. Integrase mediates integration of a DNA copy of the viral genome into the host chromosome. Integrase is composed of three domains. The amino-terminal domain is a zinc binding domain pfam02022. This domain is the central catalytic domain. The carboxyl terminal domain that is a non-specific DNA binding domain pfam00552. The catalytic domain acts as an endonucl…
16	gi|254587294|emb|CAX83704.1|	Rnase	endo			cd01645, RT_Rtv, RT_Rtv: Reverse transcriptases (RTs) from retroviruses (Rtvs). RTs catalyze the conversion of single-stranded RNA into double-stranded viral DNA for integration into host chromosomes. Proteins in this subfamily contain long terminal repeats (LTRs) and are multifunctional enzymes with RNA-directed DNA polymerase, DNA directed DNA polymerase, and ribonuclease hybrid (RNase H) activ…
16	gi|254587294|emb|CAX83704.1|	Rnase	endo			cd00303, retropepsin_like, Retropepsins; pepsin-like aspartate proteases. The family includes pepsin-like aspartate proteases from retroviruses, retrotransposons and retroelements, as well as eukaryotic dna-damage-inducible proteins (DDIs), and bacterial aspartate peptidases. While fungal and mammalian pepsins are bilobal proteins with structurally related N and C-terminals, retropepsins are half…
17	gi|254587290|emb|CAX83702.1|	Rnase	endo			cd09274, RNase_HI_RT_Ty3, Ty3/Gypsy family of RNase HI in long-term repeat retroelements. Ribonuclease H (RNase H) enzymes are divided into two major families, Type 1 and Type 2, based on amino acid sequence similarities and biochemical properties. RNase H is an endonuclease that cleaves the RNA strand of an RNA/DNA hybrid in a sequence non-specific manner in the presence of divalent cations. RNa…
17	gi|254587290|emb|CAX83702.1|	Rnase	endo			cd06094, RP_Saci_like, RP_Saci_like, retropepsin family. Retropepsin on retrotransposons with long terminal repeats (LTR) including Saci-1, -2 and -3 of Schistosoma mansoni. Retropepsins are related to fungal and mammalian pepsins. While fungal and mammalian pepsins are bilobal proteins with structurally related N- and C-termini, retropepsins are half as long as their fungal and mammalian counter…
17	gi|254587290|emb|CAX83702.1|	nuclease	endo			pfam00665, rve, Integrase core domain. Integrase mediates integration of a DNA copy of the viral genome into the host chromosome. Integrase is composed of three domains. The amino-terminal domain is a zinc binding domain pfam02022. This domain is the central catalytic domain. The carboxyl terminal domain that is a non-specific DNA binding domain pfam00552. The catalytic domain acts as an endonucl…
17	gi|254587290|emb|CAX83702.1|	Rnase	endo			cd01645, RT_Rtv, RT_Rtv: Reverse transcriptases (RTs) from retroviruses (Rtvs). RTs catalyze the conversion of single-stranded RNA into double-stranded viral DNA for integration into host chromosomes. Proteins in this subfamily contain long terminal repeats (LTRs) and are multifunctional enzymes with RNA-directed DNA polymerase, DNA directed DNA polymerase, and ribonuclease hybrid (RNase H) activ…
18	gi|254587275|emb|CAX83694.1|	Rnase	endo			cd09274, RNase_HI_RT_Ty3, Ty3/Gypsy family of RNase HI in long-term repeat retroelements. Ribonuclease H (RNase H) enzymes are divided into two major families, Type 1 and Type 2, based on amino acid sequence similarities and biochemical properties. RNase H is an endonuclease that cleaves the RNA strand of an RNA/DNA hybrid in a sequence non-specific manner in the presence of divalent cations. RNa…
18	gi|254587275|emb|CAX83694.1|	Rnase	endo			cd01645, RT_Rtv, RT_Rtv: Reverse transcriptases (RTs) from retroviruses (Rtvs). RTs catalyze the conversion of single-stranded RNA into double-stranded viral DNA for integration into host chromosomes. Proteins in this subfamily contain long terminal repeats (LTRs) and are multifunctional enzymes with RNA-directed DNA polymerase, DNA directed DNA polymerase, and ribonuclease hybrid (RNase H) activ…
18	gi|254587275|emb|CAX83694.1|	nuclease	endo			pfam00665, rve, Integrase core domain. Integrase mediates integration of a DNA copy of the viral genome into the host chromosome. Integrase is composed of three domains. The amino-terminal domain is a zinc binding domain pfam02022. This domain is the central catalytic domain. The carboxyl terminal domain that is a non-specific DNA binding domain pfam00552. The catalytic domain acts as an endonucl…
18	gi|254587275|emb|CAX83694.1|	Rnase	endo			cd00303, retropepsin_like, Retropepsins; pepsin-like aspartate proteases. The family includes pepsin-like aspartate proteases from retroviruses, retrotransposons and retroelements, as well as eukaryotic dna-damage-inducible proteins (DDIs), and bacterial aspartate peptidases. While fungal and mammalian pepsins are bilobal proteins with structurally related N and C-terminals, retropepsins are half…
19	gi|254587271|emb|CAX83692.1|	Rnase	endo			cd09274, RNase_HI_RT_Ty3, Ty3/Gypsy family of RNase HI in long-term repeat retroelements. Ribonuclease H (RNase H) enzymes are divided into two major families, Type 1 and Type 2, based on amino acid sequence similarities and biochemical properties. RNase H is an endonuclease that cleaves the RNA strand of an RNA/DNA hybrid in a sequence non-specific manner in the presence of divalent cations. RNa…
19	gi|254587271|emb|CAX83692.1|	Rnase	endo			cd05484, retropepsin_like_LTR_2, Retropepsins_like_LTR, pepsin-like aspartate proteases. Retropepsin of retrotransposons with long terminal repeats are pepsin-like aspartate proteases. While fungal and mammalian pepsins are bilobal proteins with structurally related N- and C-termini, retropepsins are half as long as their fungal and mammalian counterparts. The monomers are structurally related to…
19	gi|254587271|emb|CAX83692.1|	nuclease	endo			pfam00665, rve, Integrase core domain. Integrase mediates integration of a DNA copy of the viral genome into the host chromosome. Integrase is composed of three domains. The amino-terminal domain is a zinc binding domain pfam02022. This domain is the central catalytic domain. The carboxyl terminal domain that is a non-specific DNA binding domain pfam00552. The catalytic domain acts as an endonucl…
19	gi|254587271|emb|CAX83692.1|	Rnase	endo			cd01645, RT_Rtv, RT_Rtv: Reverse transcriptases (RTs) from retroviruses (Rtvs). RTs catalyze the conversion of single-stranded RNA into double-stranded viral DNA for integration into host chromosomes. Proteins in this subfamily contain long terminal repeats (LTRs) and are multifunctional enzymes with RNA-directed DNA polymerase, DNA directed DNA polymerase, and ribonuclease hybrid (RNase H) activ…
19	gi|254587271|emb|CAX83692.1|	Rnase	endo			cd00303, retropepsin_like, Retropepsins; pepsin-like aspartate proteases. The family includes pepsin-like aspartate proteases from retroviruses, retrotransposons and retroelements, as well as eukaryotic dna-damage-inducible proteins (DDIs), and bacterial aspartate peptidases. While fungal and mammalian pepsins are bilobal proteins with structurally related N and C-terminals, retropepsins are half…
20	gi|254587288|emb|CAX83701.1|	Rnase	endo			cd09274, RNase_HI_RT_Ty3, Ty3/Gypsy family of RNase HI in long-term repeat retroelements. Ribonuclease H (RNase H) enzymes are divided into two major families, Type 1 and Type 2, based on amino acid sequence similarities and biochemical properties. RNase H is an endonuclease that cleaves the RNA strand of an RNA/DNA hybrid in a sequence non-specific manner in the presence of divalent cations. RNa…
20	gi|254587288|emb|CAX83701.1|	Rnase	endo			cd06094, RP_Saci_like, RP_Saci_like, retropepsin family. Retropepsin on retrotransposons with long terminal repeats (LTR) including Saci-1, -2 and -3 of Schistosoma mansoni. Retropepsins are related to fungal and mammalian pepsins. While fungal and mammalian pepsins are bilobal proteins with structurally related N- and C-termini, retropepsins are half as long as their fungal and mammalian counter…
20	gi|254587288|emb|CAX83701.1|	Rnase	endo			cd01645, RT_Rtv, RT_Rtv: Reverse transcriptases (RTs) from retroviruses (Rtvs). RTs catalyze the conversion of single-stranded RNA into double-stranded viral DNA for integration into host chromosomes. Proteins in this subfamily contain long terminal repeats (LTRs) and are multifunctional enzymes with RNA-directed DNA polymerase, DNA directed DNA polymerase, and ribonuclease hybrid (RNase H) activ…
20	gi|254587288|emb|CAX83701.1|	nuclease	endo			pfam00665, rve, Integrase core domain. Integrase mediates integration of a DNA copy of the viral genome into the host chromosome. Integrase is composed of three domains. The amino-terminal domain is a zinc binding domain pfam02022. This domain is the central catalytic domain. The carboxyl terminal domain that is a non-specific DNA binding domain pfam00552. The catalytic domain acts as an endonucl…
21	gi|254587285|emb|CAX83699.1|	Rnase	endo			cd09274, RNase_HI_RT_Ty3, Ty3/Gypsy family of RNase HI in long-term repeat retroelements. Ribonuclease H (RNase H) enzymes are divided into two major families, Type 1 and Type 2, based on amino acid sequence similarities and biochemical properties. RNase H is an endonuclease that cleaves the RNA strand of an RNA/DNA hybrid in a sequence non-specific manner in the presence of divalent cations. RNa…
21	gi|254587285|emb|CAX83699.1|	Rnase	endo			cd01645, RT_Rtv, RT_Rtv: Reverse transcriptases (RTs) from retroviruses (Rtvs). RTs catalyze the conversion of single-stranded RNA into double-stranded viral DNA for integration into host chromosomes. Proteins in this subfamily contain long terminal repeats (LTRs) and are multifunctional enzymes with RNA-directed DNA polymerase, DNA directed DNA polymerase, and ribonuclease hybrid (RNase H) activ…
21	gi|254587285|emb|CAX83699.1|	nuclease	endo			pfam00665, rve, Integrase core domain. Integrase mediates integration of a DNA copy of the viral genome into the host chromosome. Integrase is composed of three domains. The amino-terminal domain is a zinc binding domain pfam02022. This domain is the central catalytic domain. The carboxyl terminal domain that is a non-specific DNA binding domain pfam00552. The catalytic domain acts as an endonucl…
21	gi|254587285|emb|CAX83699.1|	Rnase	endo			cd00303, retropepsin_like, Retropepsins; pepsin-like aspartate proteases. The family includes pepsin-like aspartate proteases from retroviruses, retrotransposons and retroelements, as well as eukaryotic dna-damage-inducible proteins (DDIs), and bacterial aspartate peptidases. While fungal and mammalian pepsins are bilobal proteins with structurally related N and C-terminals, retropepsins are half…
22	gi|254587273|emb|CAX83693.1|	Rnase	endo			cd09274, RNase_HI_RT_Ty3, Ty3/Gypsy family of RNase HI in long-term repeat retroelements. Ribonuclease H (RNase H) enzymes are divided into two major families, Type 1 and Type 2, based on amino acid sequence similarities and biochemical properties. RNase H is an endonuclease that cleaves the RNA strand of an RNA/DNA hybrid in a sequence non-specific manner in the presence of divalent cations. RNa…
22	gi|254587273|emb|CAX83693.1|	Rnase	endo			cd01645, RT_Rtv, RT_Rtv: Reverse transcriptases (RTs) from retroviruses (Rtvs). RTs catalyze the conversion of single-stranded RNA into double-stranded viral DNA for integration into host chromosomes. Proteins in this subfamily contain long terminal repeats (LTRs) and are multifunctional enzymes with RNA-directed DNA polymerase, DNA directed DNA polymerase, and ribonuclease hybrid (RNase H) activ…
22	gi|254587273|emb|CAX83693.1|	nuclease	endo			pfam00665, rve, Integrase core domain. Integrase mediates integration of a DNA copy of the viral genome into the host chromosome. Integrase is composed of three domains. The amino-terminal domain is a zinc binding domain pfam02022. This domain is the central catalytic domain. The carboxyl terminal domain that is a non-specific DNA binding domain pfam00552. The catalytic domain acts as an endonucl…
22	gi|254587273|emb|CAX83693.1|	Rnase	endo			cd06222, RNase_H, RNase H is an endonuclease that cleaves the RNA strand of an RNA/DNA hybrid in a sequence non-specific manner. Ribonuclease H (RNase H) enzymes are divided into two major families, Type 1 and Type 2, based on amino acid sequence similarities and biochemical properties. RNase H is an endonuclease that cleaves the RNA strand of an RNA/DNA hybrid in a sequence non-specific manner i…
22	gi|254587273|emb|CAX83693.1|	Rnase	endo			cd00303, retropepsin_like, Retropepsins; pepsin-like aspartate proteases. The family includes pepsin-like aspartate proteases from retroviruses, retrotransposons and retroelements, as well as eukaryotic dna-damage-inducible proteins (DDIs), and bacterial aspartate peptidases. While fungal and mammalian pepsins are bilobal proteins with structurally related N and C-terminals, retropepsins are half…
23	gi|254587269|emb|CAX83691.1|	Rnase	endo			cd09274, RNase_HI_RT_Ty3, Ty3/Gypsy family of RNase HI in long-term repeat retroelements. Ribonuclease H (RNase H) enzymes are divided into two major families, Type 1 and Type 2, based on amino acid sequence similarities and biochemical properties. RNase H is an endonuclease that cleaves the RNA strand of an RNA/DNA hybrid in a sequence non-specific manner in the presence of divalent cations. RNa…
23	gi|254587269|emb|CAX83691.1|	Rnase	endo			cd06094, RP_Saci_like, RP_Saci_like, retropepsin family. Retropepsin on retrotransposons with long terminal repeats (LTR) including Saci-1, -2 and -3 of Schistosoma mansoni. Retropepsins are related to fungal and mammalian pepsins. While fungal and mammalian pepsins are bilobal proteins with structurally related N- and C-termini, retropepsins are half as long as their fungal and mammalian counter…
23	gi|254587269|emb|CAX83691.1|	nuclease	endo			pfam00665, rve, Integrase core domain. Integrase mediates integration of a DNA copy of the viral genome into the host chromosome. Integrase is composed of three domains. The amino-terminal domain is a zinc binding domain pfam02022. This domain is the central catalytic domain. The carboxyl terminal domain that is a non-specific DNA binding domain pfam00552. The catalytic domain acts as an endonucl…
23	gi|254587269|emb|CAX83691.1|	Rnase	endo			cd01645, RT_Rtv, RT_Rtv: Reverse transcriptases (RTs) from retroviruses (Rtvs). RTs catalyze the conversion of single-stranded RNA into double-stranded viral DNA for integration into host chromosomes. Proteins in this subfamily contain long terminal repeats (LTRs) and are multifunctional enzymes with RNA-directed DNA polymerase, DNA directed DNA polymerase, and ribonuclease hybrid (RNase H) activ…
24	Sjc_0000830|Sjp_0000830|ko:K10743	Rnase	endo			cd07181, RNase_HII_eukaryota_like, Mammalian RNase HII is functional when it forms a complex with two other accessory protein. Ribonuclease H (RNase H) is classified into two families, type I (prokaryotic RNase HI, eukaryotic RNase H1 and viral RNase H) and type II (prokaryotic RNase HII and HIII, and eukaryotic RNase H2/HII). RNase H endonucleolytically hydrolyzes an RNA strand when it is anneal…
24	Sjc_0000830|Sjp_0000830|ko:K10743	Rnase	endo			cd06266, RNase_HII, Ribonuclease H (RNase H) type II family (prokaryotic RNase HII and HIII, and eukaryotic RNase H2/HII). Ribonuclease H (RNase H) is classified into two families, type I (prokaryotic RNase HI, eukaryotic RNase H1 and viral RNase H) and type II (prokaryotic RNase HII and HIII, and eukaryotic RNase H2/HII). RNase H endonucleolytically hydrolyzes an RNA strand when it is annealed t…
24	Sjc_0000830|Sjp_0000830|ko:K10743	Rnase	endo			cd07180, RNase_HII_Archaea_like, Archaeal ribonuclease HII. Ribonuclease (RNase) H is classified into two families, type I (prokaryotic RNase HI, eukaryotic RNase H1 and viral RNase H) and type II (prokaryotic RNase HII and HIII, archaeal RNase HII and eukaryotic RNase H2/HII). RNase H endonucleolytically hydrolyzes an RNA strand when it is annealed to a complementary DNA strand in the presence o…
24	Sjc_0000830|Sjp_0000830|ko:K10743	Rnase	endo			pfam01351, RNase_HII, Ribonuclease HII.
24	Sjc_0000830|Sjp_0000830|ko:K10743	Rnase	endo			TIGR00729, TIGR00729, ribonuclease H, mammalian HI/archaeal HII subfamily. This enzyme cleaves RNA from DNA-RNA hybrids. Archaeal members of this subfamily of RNase H are designated RNase HII and one has been shown to be active as a monomer. A member from Homo sapiens was characterized as RNase HI, large subunit.
24	Sjc_0000830|Sjp_0000830|ko:K10743	Rnase	endo			PRK14551, rnhB, ribonuclease HII; Provisional.
24	Sjc_0000830|Sjp_0000830|ko:K10743	Rnase	endo			COG0164, RnhB, Ribonuclease HII [DNA replication, recombination, and repair].
24	Sjc_0000830|Sjp_0000830|ko:K10743	Rnase	endo			PRK00015, rnhB, ribonuclease HII; Validated.
24	Sjc_0000830|Sjp_0000830|ko:K10743	Rnase	endo			cd07182, RNase_HII_bacteria_HII_like, bacterial Ribonuclease HII-like. Ribonuclease H (RNase H) is classified into two families, type I (prokaryotic RNase HI, eukaryotic RNase H1 and viral RNase H) and type II (prokaryotic RNase HII and HIII, and eukaryotic RNase H2). RNase H endonucleolytically hydrolyzes an RNA strand when it is annealed to a complementary DNA strand in the presence of divalent…
24	Sjc_0000830|Sjp_0000830|ko:K10743	Rnase	endo			cd06590, RNase_HII_bacteria_HIII_like, bacterial Ribonuclease HIII-like. Ribonuclease H (RNase H) is classified into two families, type I (prokaryotic RNase HI, eukaryotic RNase H1 and viral RNase H) and type II (prokaryotic RNase HII and HIII, and eukaryotic RNase H2). RNase H endonucleolytically hydrolyzes an RNA strand when it is annealed to a complementary DNA strand in the presence of divale…
24	Sjc_0000830|Sjp_0000830|ko:K10743	Rnase	endo			COG1039, RnhC, Ribonuclease HIII [DNA replication, recombination, and repair].
25	Sjc_0011340|Sjp_0011340|ko:K01164	Rnase	endo			pfam06978, POP1, Ribonucleases P/MRP protein subunit POP1. This family represents a conserved region approximately 150 residues long located towards the N-terminus of the POP1 subunit that is common to both the RNase MRP and RNase P ribonucleoproteins (EC:3.1.26.5). These RNA-containing enzymes generate mature tRNA molecules by cleaving their 5' ends.
26	Sjc_0011870|Sjp_0011870|ko:K06174	Rnase	endo	Maybe	Mg/Zn	COG1245, COG1245, Predicted ATPase, RNase L inhibitor (RLI) homolog [General function prediction only].
26	Sjc_0011870|Sjp_0011870|ko:K06174	Rnase	endo			cd03236, ABC_RNaseL_inhibitor_domain1, The ATPase domain 1 of RNase L inhibitor. The ABC ATPase, RNase L inhibitor (RLI), is a key enzyme in ribosomal biogenesis, formation of translation preinitiation complexes, and assembly of HIV capsids. RLI s are not transport proteins and thus cluster with a group of soluble proteins that lack the transmembrane components commonly found in other members of …
26	Sjc_0011870|Sjp_0011870|ko:K06174	Rnase	endo			cd03236, ABC_RNaseL_inhibitor_domain1, The ATPase domain 1 of RNase L inhibitor. The ABC ATPase, RNase L inhibitor (RLI), is a key enzyme in ribosomal biogenesis, formation of translation preinitiation complexes, and assembly of HIV capsids. RLI s are not transport proteins and thus cluster with a group of soluble proteins that lack the transmembrane components commonly found in other members of …
26	Sjc_0011870|Sjp_0011870|ko:K06174	Rnase	endo			cd03237, ABC_RNaseL_inhibitor_domain2, The ATPase domain 2 of RNase L inhibitor. The ABC ATPase, RNase L inhibitor (RLI), is a key enzyme in ribosomal biogenesis, formation of translation preinitiation complexes, and assembly of HIV capsids. RLI's are not transport proteins and thus cluster with a group of soluble proteins that lack the transmembrane components commonly found in other members of …
26	Sjc_0011870|Sjp_0011870|ko:K06174	Rnase	endo			cd03237, ABC_RNaseL_inhibitor_domain2, The ATPase domain 2 of RNase L inhibitor. The ABC ATPase, RNase L inhibitor (RLI), is a key enzyme in ribosomal biogenesis, formation of translation preinitiation complexes, and assembly of HIV capsids. RLI's are not transport proteins and thus cluster with a group of soluble proteins that lack the transmembrane components commonly found in other members of …
26	Sjc_0011870|Sjp_0011870|ko:K06174	Rnase	endo			cd03222, ABC_RNaseL_inhibitor, The ABC ATPase RNase L inhibitor (RLI) is a key enzyme in ribosomal biogenesis, formation of translation preinitiation complexes, and assembly of HIV capsids. RLI's are not transport proteins, and thus cluster with a group of soluble proteins that lack the transmembrane components commonly found in other members of the family. Structurally, RLI's have an N-terminal …
26	Sjc_0011870|Sjp_0011870|ko:K06174	Rnase	endo			cd03222, ABC_RNaseL_inhibitor, The ABC ATPase RNase L inhibitor (RLI) is a key enzyme in ribosomal biogenesis, formation of translation preinitiation complexes, and assembly of HIV capsids. RLI's are not transport proteins, and thus cluster with a group of soluble proteins that lack the transmembrane components commonly found in other members of the family. Structurally, RLI's have an N-terminal …
26	Sjc_0011870|Sjp_0011870|ko:K06174	nuclease			Mg/Zn	COG1121, ZnuC, ABC-type Mn/Zn transport systems, ATPase component [Inorganic ion transport and metabolism].
26	Sjc_0011870|Sjp_0011870|ko:K06174	nuclease			Mg/Zn	COG1121, ZnuC, ABC-type Mn/Zn transport systems, ATPase component [Inorganic ion transport and metabolism].
26	Sjc_0011870|Sjp_0011870|ko:K06174	nuclease				COG1120, FepC, ABC-type cobalamin/Fe3+-siderophores transport systems, ATPase components [Inorganic ion transport and metabolism / Coenzyme metabolism].
26	Sjc_0011870|Sjp_0011870|ko:K06174	nuclease				COG1120, FepC, ABC-type cobalamin/Fe3+-siderophores transport systems, ATPase components [Inorganic ion transport and metabolism / Coenzyme metabolism].
26	Sjc_0011870|Sjp_0011870|ko:K06174	nuclease				COG1129, MglA, ABC-type sugar transport system, ATPase component [Carbohydrate transport and metabolism].
26	Sjc_0011870|Sjp_0011870|ko:K06174	nuclease				COG1129, MglA, ABC-type sugar transport system, ATPase component [Carbohydrate transport and metabolism].
26	Sjc_0011870|Sjp_0011870|ko:K06174	nuclease		yes		TIGR03375, type_I_sec_LssB, type I secretion system ATPase, LssB family. Type I protein secretion is a system in some Gram-negative bacteria to export proteins (often proteases) across both inner and outer membranes to the extracellular medium. This is one of three proteins of the type I secretion apparatus. Targeted proteins are not cleaved at the N-terminus, but rather carry signals located tow…
27	Sjc_0037170|Sjp_0037170|Placental	Rnase	endo			pfam09412, XendoU, Endoribonuclease XendoU. This is a family of endoribonucleases involved in RNA biosynthesis which has been named XendoU in Xenopus laevis. XendoU is a U-specific metal dependent enzyme that produces products with a 2'-3' cyclic phosphate termini.
28	Sjc_0043700|Sjp_0043700|Endoribonuclease	Rnase	endo			PRK00102, rnc, ribonuclease III; Reviewed.
28	Sjc_0043700|Sjp_0043700|Endoribonuclease	Rnase	endo			TIGR02191, RNaseIII, ribonuclease III, bacterial. This family consists of bacterial examples of ribonuclease III. This enzyme cleaves double-stranded rRNA. It is involved in processing ribosomal RNA precursors. It is found even in minimal genones such as Mycoplasma genitalium and Buchnera aphidicola, and in some cases has been shown to be an essential gene. These bacterial proteins contain a doub…
28	Sjc_0043700|Sjp_0043700|Endoribonuclease	Rnase	endo			cd00593, RIBOc, RIBOc. Ribonuclease III C terminal domain. This group consists of eukaryotic, bacterial and archeal ribonuclease III (RNAse III) proteins. RNAse III is a double stranded RNA-specific endonuclease. Prokaryotic RNAse III is important in post-transcriptional control of mRNA stability and translational efficiency. It is involved in the processing of ribosomal RNA precursors. Prokaryot…
28	Sjc_0043700|Sjp_0043700|Endoribonuclease	Rnase	endo			cd00593, RIBOc, RIBOc. Ribonuclease III C terminal domain. This group consists of eukaryotic, bacterial and archeal ribonuclease III (RNAse III) proteins. RNAse III is a double stranded RNA-specific endonuclease. Prokaryotic RNAse III is important in post-transcriptional control of mRNA stability and translational efficiency. It is involved in the processing of ribosomal RNA precursors. Prokaryot…
28	Sjc_0043700|Sjp_0043700|Endoribonuclease	Rnase	endo			smart00535, RIBOc, Ribonuclease III family.
28	Sjc_0043700|Sjp_0043700|Endoribonuclease	Rnase	endo			smart00535, RIBOc, Ribonuclease III family.
28	Sjc_0043700|Sjp_0043700|Endoribonuclease	Rnase	endo			COG0571, Rnc, dsRNA-specific ribonuclease [Transcription].
28	Sjc_0043700|Sjp_0043700|Endoribonuclease	Rnase	endo			COG0571, Rnc, dsRNA-specific ribonuclease [Transcription].
28	Sjc_0043700|Sjp_0043700|Endoribonuclease	Rnase	endo			pfam00636, Ribonuclease_3, Ribonuclease III domain.
28	Sjc_0043700|Sjp_0043700|Endoribonuclease	Rnase	endo			pfam00636, Ribonuclease_3, Ribonuclease III domain.
28	Sjc_0043700|Sjp_0043700|Endoribonuclease	Rnase	endo			PRK12372, PRK12372, ribonuclease III; Reviewed.
28	Sjc_0043700|Sjp_0043700|Endoribonuclease	Rnase	endo			PRK12371, PRK12371, ribonuclease III; Reviewed.
28	Sjc_0043700|Sjp_0043700|Endoribonuclease	Rnase	endo			PRK14718, PRK14718, ribonuclease III; Provisional.
29	Sjc_0048900|Sjp_0048900|ko:K03685	Rnase	endo			smart00535, RIBOc, Ribonuclease III family.
29	Sjc_0048900|Sjp_0048900|ko:K03685	Rnase	endo			smart00535, RIBOc, Ribonuclease III family.
29	Sjc_0048900|Sjp_0048900|ko:K03685	Rnase	endo			cd00593, RIBOc, RIBOc. Ribonuclease III C terminal domain. This group consists of eukaryotic, bacterial and archeal ribonuclease III (RNAse III) proteins. RNAse III is a double stranded RNA-specific endonuclease. Prokaryotic RNAse III is important in post-transcriptional control of mRNA stability and translational efficiency. It is involved in the processing of ribosomal RNA precursors. Prokaryot…
29	Sjc_0048900|Sjp_0048900|ko:K03685	Rnase	endo			cd00593, RIBOc, RIBOc. Ribonuclease III C terminal domain. This group consists of eukaryotic, bacterial and archeal ribonuclease III (RNAse III) proteins. RNAse III is a double stranded RNA-specific endonuclease. Prokaryotic RNAse III is important in post-transcriptional control of mRNA stability and translational efficiency. It is involved in the processing of ribosomal RNA precursors. Prokaryot…
29	Sjc_0048900|Sjp_0048900|ko:K03685	Rnase	endo			TIGR02191, RNaseIII, ribonuclease III, bacterial. This family consists of bacterial examples of ribonuclease III. This enzyme cleaves double-stranded rRNA. It is involved in processing ribosomal RNA precursors. It is found even in minimal genones such as Mycoplasma genitalium and Buchnera aphidicola, and in some cases has been shown to be an essential gene. These bacterial proteins contain a doub…
29	Sjc_0048900|Sjp_0048900|ko:K03685	Rnase	endo			TIGR02191, RNaseIII, ribonuclease III, bacterial. This family consists of bacterial examples of ribonuclease III. This enzyme cleaves double-stranded rRNA. It is involved in processing ribosomal RNA precursors. It is found even in minimal genones such as Mycoplasma genitalium and Buchnera aphidicola, and in some cases has been shown to be an essential gene. These bacterial proteins contain a doub…
29	Sjc_0048900|Sjp_0048900|ko:K03685	Rnase	endo			TIGR02191, RNaseIII, ribonuclease III, bacterial. This family consists of bacterial examples of ribonuclease III. This enzyme cleaves double-stranded rRNA. It is involved in processing ribosomal RNA precursors. It is found even in minimal genones such as Mycoplasma genitalium and Buchnera aphidicola, and in some cases has been shown to be an essential gene. These bacterial proteins contain a doub…
29	Sjc_0048900|Sjp_0048900|ko:K03685	Rnase	endo			pfam00636, Ribonuclease_3, Ribonuclease III domain.
29	Sjc_0048900|Sjp_0048900|ko:K03685	Rnase	endo			pfam00636, Ribonuclease_3, Ribonuclease III domain.
29	Sjc_0048900|Sjp_0048900|ko:K03685	Rnase	endo			PRK00102, rnc, ribonuclease III; Reviewed.
29	Sjc_0048900|Sjp_0048900|ko:K03685	Rnase	endo			PRK00102, rnc, ribonuclease III; Reviewed.
29	Sjc_0048900|Sjp_0048900|ko:K03685	Rnase	endo			PRK00102, rnc, ribonuclease III; Reviewed.
29	Sjc_0048900|Sjp_0048900|ko:K03685	Rnase	endo			COG0571, Rnc, dsRNA-specific ribonuclease [Transcription].
29	Sjc_0048900|Sjp_0048900|ko:K03685	Rnase	endo			COG0571, Rnc, dsRNA-specific ribonuclease [Transcription].
29	Sjc_0048900|Sjp_0048900|ko:K03685	Rnase	endo			COG0571, Rnc, dsRNA-specific ribonuclease [Transcription].
29	Sjc_0048900|Sjp_0048900|ko:K03685	Rnase	endo			PRK12371, PRK12371, ribonuclease III; Reviewed.
29	Sjc_0048900|Sjp_0048900|ko:K03685	Rnase	endo			PRK12371, PRK12371, ribonuclease III; Reviewed.
29	Sjc_0048900|Sjp_0048900|ko:K03685	Rnase	endo			PRK12372, PRK12372, ribonuclease III; Reviewed.
30	Sjc_0069770|Sjp_0069770|ko:K01165	Rnase	endo			cd02843, PAZ_dicer_like, PAZ domain, dicer_like subfamily. Dicer is an RNAse involved in cleaving dsRNA in the RNA interference pathway. It generates dsRNAs which are approximately 20 bp long (siRNAs), which in turn target hydrolysis of homologous RNAs. PAZ domains are named after the proteins Piwi Argonaut and Zwille. PAZ is found in two families of proteins that are essential components of RNA-…
30	Sjc_0069770|Sjp_0069770|ko:K01165	Rnase	endo			PRK00102, rnc, ribonuclease III; Reviewed.
30	Sjc_0069770|Sjp_0069770|ko:K01165	Rnase	endo			PRK00102, rnc, ribonuclease III; Reviewed.
30	Sjc_0069770|Sjp_0069770|ko:K01165	Rnase	endo			COG0571, Rnc, dsRNA-specific ribonuclease [Transcription].
30	Sjc_0069770|Sjp_0069770|ko:K01165	Rnase	endo			COG0571, Rnc, dsRNA-specific ribonuclease [Transcription].
30	Sjc_0069770|Sjp_0069770|ko:K01165	Rnase	endo			TIGR02191, RNaseIII, ribonuclease III, bacterial. This family consists of bacterial examples of ribonuclease III. This enzyme cleaves double-stranded rRNA. It is involved in processing ribosomal RNA precursors. It is found even in minimal genones such as Mycoplasma genitalium and Buchnera aphidicola, and in some cases has been shown to be an essential gene. These bacterial proteins contain a doub…
30	Sjc_0069770|Sjp_0069770|ko:K01165	Rnase	endo			TIGR02191, RNaseIII, ribonuclease III, bacterial. This family consists of bacterial examples of ribonuclease III. This enzyme cleaves double-stranded rRNA. It is involved in processing ribosomal RNA precursors. It is found even in minimal genones such as Mycoplasma genitalium and Buchnera aphidicola, and in some cases has been shown to be an essential gene. These bacterial proteins contain a doub…
30	Sjc_0069770|Sjp_0069770|ko:K01165	Rnase	endo			smart00535, RIBOc, Ribonuclease III family.
30	Sjc_0069770|Sjp_0069770|ko:K01165	Rnase	endo			smart00535, RIBOc, Ribonuclease III family.
30	Sjc_0069770|Sjp_0069770|ko:K01165	Rnase	endo			cd00593, RIBOc, RIBOc. Ribonuclease III C terminal domain. This group consists of eukaryotic, bacterial and archeal ribonuclease III (RNAse III) proteins. RNAse III is a double stranded RNA-specific endonuclease. Prokaryotic RNAse III is important in post-transcriptional control of mRNA stability and translational efficiency. It is involved in the processing of ribosomal RNA precursors. Prokaryot…
30	Sjc_0069770|Sjp_0069770|ko:K01165	Rnase	endo			cd00593, RIBOc, RIBOc. Ribonuclease III C terminal domain. This group consists of eukaryotic, bacterial and archeal ribonuclease III (RNAse III) proteins. RNAse III is a double stranded RNA-specific endonuclease. Prokaryotic RNAse III is important in post-transcriptional control of mRNA stability and translational efficiency. It is involved in the processing of ribosomal RNA precursors. Prokaryot…
30	Sjc_0069770|Sjp_0069770|ko:K01165	Rnase	endo			pfam00636, Ribonuclease_3, Ribonuclease III domain.
30	Sjc_0069770|Sjp_0069770|ko:K01165	Rnase	endo			pfam00636, Ribonuclease_3, Ribonuclease III domain.
30	Sjc_0069770|Sjp_0069770|ko:K01165	Rnase	endo			PRK12371, PRK12371, ribonuclease III; Reviewed.
31	Sjc_0071900|Sjp_0071900|DIS3-like	Rnase	endo			smart00955, RNB, This domain is the catalytic domain of ribonuclease II.
31	Sjc_0071900|Sjp_0071900|DIS3-like	Rnase	exo			COG0557, VacB, Exoribonuclease R [Transcription].
31	Sjc_0071900|Sjp_0071900|DIS3-like	Rnase	endo			pfam00773, RNB, RNB domain. This domain is the catalytic domain of ribonuclease II.
31	Sjc_0071900|Sjp_0071900|DIS3-like	Rnase	exo			TIGR02063, RNase_R, ribonuclease R. This family consists of an exoribonuclease, ribonuclease R, also called VacB. It is one of the eight exoribonucleases reported in E. coli and is broadly distributed throughout the bacteria. In E. coli, double mutants of this protein and polynucleotide phosphorylase are not viable. Scoring between trusted and noise cutoffs to the model are shorter, divergent for…
31	Sjc_0071900|Sjp_0071900|DIS3-like	Rnase	exo			TIGR00358, 3_prime_RNase, VacB and RNase II family 3'-5' exoribonucleases. This model is defined to identify a pair of paralogous 3-prime exoribonucleases in E. coli, plus the set of proteins apparently orthologous to one or the other in other eubacteria. VacB was characterized originally as required for the expression of virulence genes, but is now recognized as the exoribonuclease RNase R (Rnr)…
31	Sjc_0071900|Sjp_0071900|DIS3-like	Rnase	exo			PRK11642, PRK11642, exoribonuclease R; Provisional.
31	Sjc_0071900|Sjp_0071900|DIS3-like	Rnase	exo			PRK05054, PRK05054, exoribonuclease II; Provisional.
32	Sjc_0004260|Sjp_0004260|similar	Rnase	endo			cd09274, RNase_HI_RT_Ty3, Ty3/Gypsy family of RNase HI in long-term repeat retroelements. Ribonuclease H (RNase H) enzymes are divided into two major families, Type 1 and Type 2, based on amino acid sequence similarities and biochemical properties. RNase H is an endonuclease that cleaves the RNA strand of an RNA/DNA hybrid in a sequence non-specific manner in the presence of divalent cations. RNa…
32	Sjc_0004260|Sjp_0004260|similar	nuclease	endo			pfam00665, rve, Integrase core domain. Integrase mediates integration of a DNA copy of the viral genome into the host chromosome. Integrase is composed of three domains. The amino-terminal domain is a zinc binding domain pfam02022. This domain is the central catalytic domain. The carboxyl terminal domain that is a non-specific DNA binding domain pfam00552. The catalytic domain acts as an endonucl…
32	Sjc_0004260|Sjp_0004260|similar	Rnase	endo			cd00303, retropepsin_like, Retropepsins; pepsin-like aspartate proteases. The family includes pepsin-like aspartate proteases from retroviruses, retrotransposons and retroelements, as well as eukaryotic dna-damage-inducible proteins (DDIs), and bacterial aspartate peptidases. While fungal and mammalian pepsins are bilobal proteins with structurally related N and C-terminals, retropepsins are half…
33	Sjc_0044240|Sjp_0044240|Retrovirus-related	Rnase	endo			cd09274, RNase_HI_RT_Ty3, Ty3/Gypsy family of RNase HI in long-term repeat retroelements. Ribonuclease H (RNase H) enzymes are divided into two major families, Type 1 and Type 2, based on amino acid sequence similarities and biochemical properties. RNase H is an endonuclease that cleaves the RNA strand of an RNA/DNA hybrid in a sequence non-specific manner in the presence of divalent cations. RNa…
33	Sjc_0044240|Sjp_0044240|Retrovirus-related	Rnase	endo			cd01645, RT_Rtv, RT_Rtv: Reverse transcriptases (RTs) from retroviruses (Rtvs). RTs catalyze the conversion of single-stranded RNA into double-stranded viral DNA for integration into host chromosomes. Proteins in this subfamily contain long terminal repeats (LTRs) and are multifunctional enzymes with RNA-directed DNA polymerase, DNA directed DNA polymerase, and ribonuclease hybrid (RNase H) activ…
33	Sjc_0044240|Sjp_0044240|Retrovirus-related	Rnase	endo			cd01645, RT_Rtv, RT_Rtv: Reverse transcriptases (RTs) from retroviruses (Rtvs). RTs catalyze the conversion of single-stranded RNA into double-stranded viral DNA for integration into host chromosomes. Proteins in this subfamily contain long terminal repeats (LTRs) and are multifunctional enzymes with RNA-directed DNA polymerase, DNA directed DNA polymerase, and ribonuclease hybrid (RNase H) activ…
33	Sjc_0044240|Sjp_0044240|Retrovirus-related	nuclease	endo			pfam00665, rve, Integrase core domain. Integrase mediates integration of a DNA copy of the viral genome into the host chromosome. Integrase is composed of three domains. The amino-terminal domain is a zinc binding domain pfam02022. This domain is the central catalytic domain. The carboxyl terminal domain that is a non-specific DNA binding domain pfam00552. The catalytic domain acts as an endonucl…
33	Sjc_0044240|Sjp_0044240|Retrovirus-related	Rnase	endo			cd00303, retropepsin_like, Retropepsins; pepsin-like aspartate proteases. The family includes pepsin-like aspartate proteases from retroviruses, retrotransposons and retroelements, as well as eukaryotic dna-damage-inducible proteins (DDIs), and bacterial aspartate peptidases. While fungal and mammalian pepsins are bilobal proteins with structurally related N and C-terminals, retropepsins are half…
33	Sjc_0044240|Sjp_0044240|Retrovirus-related	Rnase	endo			cd09275, RNase_HI_RT_DIRS1, DIRS1 family of RNase HI in long-term repeat retroelements. Ribonuclease H (RNase H) enzymes are divided into two major families, Type 1 and Type 2, based on amino acid sequence similarities and biochemical properties. RNase H is an endonuclease that cleaves the RNA strand of an RNA/DNA hybrid in a sequence non-specific manner in the presence of divalent cations. RNase…
34	Sjc_0051360|Sjp_0051360|Retrovirus-related	Rnase	endo			cd09274, RNase_HI_RT_Ty3, Ty3/Gypsy family of RNase HI in long-term repeat retroelements. Ribonuclease H (RNase H) enzymes are divided into two major families, Type 1 and Type 2, based on amino acid sequence similarities and biochemical properties. RNase H is an endonuclease that cleaves the RNA strand of an RNA/DNA hybrid in a sequence non-specific manner in the presence of divalent cations. RNa…
34	Sjc_0051360|Sjp_0051360|Retrovirus-related	Rnase	endo			cd01645, RT_Rtv, RT_Rtv: Reverse transcriptases (RTs) from retroviruses (Rtvs). RTs catalyze the conversion of single-stranded RNA into double-stranded viral DNA for integration into host chromosomes. Proteins in this subfamily contain long terminal repeats (LTRs) and are multifunctional enzymes with RNA-directed DNA polymerase, DNA directed DNA polymerase, and ribonuclease hybrid (RNase H) activ…
35	Sjc_0051370|Sjp_0051370|Retrovirus-related	Rnase	endo			cd09274, RNase_HI_RT_Ty3, Ty3/Gypsy family of RNase HI in long-term repeat retroelements. Ribonuclease H (RNase H) enzymes are divided into two major families, Type 1 and Type 2, based on amino acid sequence similarities and biochemical properties. RNase H is an endonuclease that cleaves the RNA strand of an RNA/DNA hybrid in a sequence non-specific manner in the presence of divalent cations. RNa…
35	Sjc_0051370|Sjp_0051370|Retrovirus-related	Rnase	endo			cd09274, RNase_HI_RT_Ty3, Ty3/Gypsy family of RNase HI in long-term repeat retroelements. Ribonuclease H (RNase H) enzymes are divided into two major families, Type 1 and Type 2, based on amino acid sequence similarities and biochemical properties. RNase H is an endonuclease that cleaves the RNA strand of an RNA/DNA hybrid in a sequence non-specific manner in the presence of divalent cations. RNa…
36	Sjc_0062150|Sjp_0062150|similar	Rnase	endo			cd09274, RNase_HI_RT_Ty3, Ty3/Gypsy family of RNase HI in long-term repeat retroelements. Ribonuclease H (RNase H) enzymes are divided into two major families, Type 1 and Type 2, based on amino acid sequence similarities and biochemical properties. RNase H is an endonuclease that cleaves the RNA strand of an RNA/DNA hybrid in a sequence non-specific manner in the presence of divalent cations. RNa…
36	Sjc_0062150|Sjp_0062150|similar	nuclease	endo			pfam00665, rve, Integrase core domain. Integrase mediates integration of a DNA copy of the viral genome into the host chromosome. Integrase is composed of three domains. The amino-terminal domain is a zinc binding domain pfam02022. This domain is the central catalytic domain. The carboxyl terminal domain that is a non-specific DNA binding domain pfam00552. The catalytic domain acts as an endonucl…
37	Sjc_0064830|Sjp_0064830|Transposon	Rnase	endo			cd01645, RT_Rtv, RT_Rtv: Reverse transcriptases (RTs) from retroviruses (Rtvs). RTs catalyze the conversion of single-stranded RNA into double-stranded viral DNA for integration into host chromosomes. Proteins in this subfamily contain long terminal repeats (LTRs) and are multifunctional enzymes with RNA-directed DNA polymerase, DNA directed DNA polymerase, and ribonuclease hybrid (RNase H) activ…
37	Sjc_0064830|Sjp_0064830|Transposon	Rnase	endo			cd00303, retropepsin_like, Retropepsins; pepsin-like aspartate proteases. The family includes pepsin-like aspartate proteases from retroviruses, retrotransposons and retroelements, as well as eukaryotic dna-damage-inducible proteins (DDIs), and bacterial aspartate peptidases. While fungal and mammalian pepsins are bilobal proteins with structurally related N and C-terminals, retropepsins are half…
38	Sjc_0064860|Sjp_0064860|IPR001584,Integrase,	Rnase	endo			cd09274, RNase_HI_RT_Ty3, Ty3/Gypsy family of RNase HI in long-term repeat retroelements. Ribonuclease H (RNase H) enzymes are divided into two major families, Type 1 and Type 2, based on amino acid sequence similarities and biochemical properties. RNase H is an endonuclease that cleaves the RNA strand of an RNA/DNA hybrid in a sequence non-specific manner in the presence of divalent cations. RNa…
39	Sjc_0079340|Sjp_0079340|Retrovirus-related	Rnase	endo			cd09274, RNase_HI_RT_Ty3, Ty3/Gypsy family of RNase HI in long-term repeat retroelements. Ribonuclease H (RNase H) enzymes are divided into two major families, Type 1 and Type 2, based on amino acid sequence similarities and biochemical properties. RNase H is an endonuclease that cleaves the RNA strand of an RNA/DNA hybrid in a sequence non-specific manner in the presence of divalent cations. RNa…
40	Sjc_0082490|Sjp_0082490|similar	Rnase	endo			cd09274, RNase_HI_RT_Ty3, Ty3/Gypsy family of RNase HI in long-term repeat retroelements. Ribonuclease H (RNase H) enzymes are divided into two major families, Type 1 and Type 2, based on amino acid sequence similarities and biochemical properties. RNase H is an endonuclease that cleaves the RNA strand of an RNA/DNA hybrid in a sequence non-specific manner in the presence of divalent cations. RNa…
40	Sjc_0082490|Sjp_0082490|similar	Rnase	endo			cd01645, RT_Rtv, RT_Rtv: Reverse transcriptases (RTs) from retroviruses (Rtvs). RTs catalyze the conversion of single-stranded RNA into double-stranded viral DNA for integration into host chromosomes. Proteins in this subfamily contain long terminal repeats (LTRs) and are multifunctional enzymes with RNA-directed DNA polymerase, DNA directed DNA polymerase, and ribonuclease hybrid (RNase H) activ…
40	Sjc_0082490|Sjp_0082490|similar	nuclease	endo			pfam00665, rve, Integrase core domain. Integrase mediates integration of a DNA copy of the viral genome into the host chromosome. Integrase is composed of three domains. The amino-terminal domain is a zinc binding domain pfam02022. This domain is the central catalytic domain. The carboxyl terminal domain that is a non-specific DNA binding domain pfam00552. The catalytic domain acts as an endonucl…
40	Sjc_0082490|Sjp_0082490|similar	Rnase	endo			cd09275, RNase_HI_RT_DIRS1, DIRS1 family of RNase HI in long-term repeat retroelements. Ribonuclease H (RNase H) enzymes are divided into two major families, Type 1 and Type 2, based on amino acid sequence similarities and biochemical properties. RNase H is an endonuclease that cleaves the RNA strand of an RNA/DNA hybrid in a sequence non-specific manner in the presence of divalent cations. RNase…
41	Sjc_0083180|Sjp_0083180|Transposon	Rnase	endo			cd09274, RNase_HI_RT_Ty3, Ty3/Gypsy family of RNase HI in long-term repeat retroelements. Ribonuclease H (RNase H) enzymes are divided into two major families, Type 1 and Type 2, based on amino acid sequence similarities and biochemical properties. RNase H is an endonuclease that cleaves the RNA strand of an RNA/DNA hybrid in a sequence non-specific manner in the presence of divalent cations. RNa…
41	Sjc_0083180|Sjp_0083180|Transposon	Rnase	endo			cd01645, RT_Rtv, RT_Rtv: Reverse transcriptases (RTs) from retroviruses (Rtvs). RTs catalyze the conversion of single-stranded RNA into double-stranded viral DNA for integration into host chromosomes. Proteins in this subfamily contain long terminal repeats (LTRs) and are multifunctional enzymes with RNA-directed DNA polymerase, DNA directed DNA polymerase, and ribonuclease hybrid (RNase H) activ…
41	Sjc_0083180|Sjp_0083180|Transposon	nuclease	endo			pfam00665, rve, Integrase core domain. Integrase mediates integration of a DNA copy of the viral genome into the host chromosome. Integrase is composed of three domains. The amino-terminal domain is a zinc binding domain pfam02022. This domain is the central catalytic domain. The carboxyl terminal domain that is a non-specific DNA binding domain pfam00552. The catalytic domain acts as an endonucl…
42	Sjc_0092130|Sjp_0092130|Retrovirus-related	Rnase	endo			cd09274, RNase_HI_RT_Ty3, Ty3/Gypsy family of RNase HI in long-term repeat retroelements. Ribonuclease H (RNase H) enzymes are divided into two major families, Type 1 and Type 2, based on amino acid sequence similarities and biochemical properties. RNase H is an endonuclease that cleaves the RNA strand of an RNA/DNA hybrid in a sequence non-specific manner in the presence of divalent cations. RNa…
42	Sjc_0092130|Sjp_0092130|Retrovirus-related	Rnase	endo			cd00303, retropepsin_like, Retropepsins; pepsin-like aspartate proteases. The family includes pepsin-like aspartate proteases from retroviruses, retrotransposons and retroelements, as well as eukaryotic dna-damage-inducible proteins (DDIs), and bacterial aspartate peptidases. While fungal and mammalian pepsins are bilobal proteins with structurally related N and C-terminals, retropepsins are half…
43	Sjc_0099320|Sjp_0099320|similar	Rnase	endo			cd09274, RNase_HI_RT_Ty3, Ty3/Gypsy family of RNase HI in long-term repeat retroelements. Ribonuclease H (RNase H) enzymes are divided into two major families, Type 1 and Type 2, based on amino acid sequence similarities and biochemical properties. RNase H is an endonuclease that cleaves the RNA strand of an RNA/DNA hybrid in a sequence non-specific manner in the presence of divalent cations. RNa…
43	Sjc_0099320|Sjp_0099320|similar	nuclease	endo			pfam00665, rve, Integrase core domain. Integrase mediates integration of a DNA copy of the viral genome into the host chromosome. Integrase is composed of three domains. The amino-terminal domain is a zinc binding domain pfam02022. This domain is the central catalytic domain. The carboxyl terminal domain that is a non-specific DNA binding domain pfam00552. The catalytic domain acts as an endonucl…
43	Sjc_0099320|Sjp_0099320|similar	Rnase	endo			cd01645, RT_Rtv, RT_Rtv: Reverse transcriptases (RTs) from retroviruses (Rtvs). RTs catalyze the conversion of single-stranded RNA into double-stranded viral DNA for integration into host chromosomes. Proteins in this subfamily contain long terminal repeats (LTRs) and are multifunctional enzymes with RNA-directed DNA polymerase, DNA directed DNA polymerase, and ribonuclease hybrid (RNase H) activ…
44	Sjc_0100990|Sjp_0100990|Retrovirus-related	Rnase	endo			cd09274, RNase_HI_RT_Ty3, Ty3/Gypsy family of RNase HI in long-term repeat retroelements. Ribonuclease H (RNase H) enzymes are divided into two major families, Type 1 and Type 2, based on amino acid sequence similarities and biochemical properties. RNase H is an endonuclease that cleaves the RNA strand of an RNA/DNA hybrid in a sequence non-specific manner in the presence of divalent cations. RNa…
45	Sjc_0102620|Sjp_0102620|Retrovirus-related	Rnase	endo			cd09274, RNase_HI_RT_Ty3, Ty3/Gypsy family of RNase HI in long-term repeat retroelements. Ribonuclease H (RNase H) enzymes are divided into two major families, Type 1 and Type 2, based on amino acid sequence similarities and biochemical properties. RNase H is an endonuclease that cleaves the RNA strand of an RNA/DNA hybrid in a sequence non-specific manner in the presence of divalent cations. RNa…
45	Sjc_0102620|Sjp_0102620|Retrovirus-related	Rnase	endo			cd01645, RT_Rtv, RT_Rtv: Reverse transcriptases (RTs) from retroviruses (Rtvs). RTs catalyze the conversion of single-stranded RNA into double-stranded viral DNA for integration into host chromosomes. Proteins in this subfamily contain long terminal repeats (LTRs) and are multifunctional enzymes with RNA-directed DNA polymerase, DNA directed DNA polymerase, and ribonuclease hybrid (RNase H) activ…
46	Sjc_0105160|Sjp_0105160|Retrovirus-related	Rnase	endo			cd09274, RNase_HI_RT_Ty3, Ty3/Gypsy family of RNase HI in long-term repeat retroelements. Ribonuclease H (RNase H) enzymes are divided into two major families, Type 1 and Type 2, based on amino acid sequence similarities and biochemical properties. RNase H is an endonuclease that cleaves the RNA strand of an RNA/DNA hybrid in a sequence non-specific manner in the presence of divalent cations. RNa…
46	Sjc_0105160|Sjp_0105160|Retrovirus-related	Rnase	endo			cd01645, RT_Rtv, RT_Rtv: Reverse transcriptases (RTs) from retroviruses (Rtvs). RTs catalyze the conversion of single-stranded RNA into double-stranded viral DNA for integration into host chromosomes. Proteins in this subfamily contain long terminal repeats (LTRs) and are multifunctional enzymes with RNA-directed DNA polymerase, DNA directed DNA polymerase, and ribonuclease hybrid (RNase H) activ…
46	Sjc_0105160|Sjp_0105160|Retrovirus-related	Rnase	endo			cd00303, retropepsin_like, Retropepsins; pepsin-like aspartate proteases. The family includes pepsin-like aspartate proteases from retroviruses, retrotransposons and retroelements, as well as eukaryotic dna-damage-inducible proteins (DDIs), and bacterial aspartate peptidases. While fungal and mammalian pepsins are bilobal proteins with structurally related N and C-terminals, retropepsins are half…
46	Sjc_0105160|Sjp_0105160|Retrovirus-related	nuclease	endo			pfam00665, rve, Integrase core domain. Integrase mediates integration of a DNA copy of the viral genome into the host chromosome. Integrase is composed of three domains. The amino-terminal domain is a zinc binding domain pfam02022. This domain is the central catalytic domain. The carboxyl terminal domain that is a non-specific DNA binding domain pfam00552. The catalytic domain acts as an endonucl…
47	Sjc_0112040|Sjp_0112040|Retrovirus-related	Rnase	endo			cd09274, RNase_HI_RT_Ty3, Ty3/Gypsy family of RNase HI in long-term repeat retroelements. Ribonuclease H (RNase H) enzymes are divided into two major families, Type 1 and Type 2, based on amino acid sequence similarities and biochemical properties. RNase H is an endonuclease that cleaves the RNA strand of an RNA/DNA hybrid in a sequence non-specific manner in the presence of divalent cations. RNa…
47	Sjc_0112040|Sjp_0112040|Retrovirus-related	Rnase	endo			cd01645, RT_Rtv, RT_Rtv: Reverse transcriptases (RTs) from retroviruses (Rtvs). RTs catalyze the conversion of single-stranded RNA into double-stranded viral DNA for integration into host chromosomes. Proteins in this subfamily contain long terminal repeats (LTRs) and are multifunctional enzymes with RNA-directed DNA polymerase, DNA directed DNA polymerase, and ribonuclease hybrid (RNase H) activ…
47	Sjc_0112040|Sjp_0112040|Retrovirus-related	nuclease	endo			pfam00665, rve, Integrase core domain. Integrase mediates integration of a DNA copy of the viral genome into the host chromosome. Integrase is composed of three domains. The amino-terminal domain is a zinc binding domain pfam02022. This domain is the central catalytic domain. The carboxyl terminal domain that is a non-specific DNA binding domain pfam00552. The catalytic domain acts as an endonucl…
47	Sjc_0112040|Sjp_0112040|Retrovirus-related	Rnase	endo			cd00303, retropepsin_like, Retropepsins; pepsin-like aspartate proteases. The family includes pepsin-like aspartate proteases from retroviruses, retrotransposons and retroelements, as well as eukaryotic dna-damage-inducible proteins (DDIs), and bacterial aspartate peptidases. While fungal and mammalian pepsins are bilobal proteins with structurally related N and C-terminals, retropepsins are half…
47	Sjc_0112040|Sjp_0112040|Retrovirus-related	Rnase	endo			cd09275, RNase_HI_RT_DIRS1, DIRS1 family of RNase HI in long-term repeat retroelements. Ribonuclease H (RNase H) enzymes are divided into two major families, Type 1 and Type 2, based on amino acid sequence similarities and biochemical properties. RNase H is an endonuclease that cleaves the RNA strand of an RNA/DNA hybrid in a sequence non-specific manner in the presence of divalent cations. RNase…
48	Sjc_0112140|Sjp_0112140|Retrovirus-related	Rnase	endo			cd09274, RNase_HI_RT_Ty3, Ty3/Gypsy family of RNase HI in long-term repeat retroelements. Ribonuclease H (RNase H) enzymes are divided into two major families, Type 1 and Type 2, based on amino acid sequence similarities and biochemical properties. RNase H is an endonuclease that cleaves the RNA strand of an RNA/DNA hybrid in a sequence non-specific manner in the presence of divalent cations. RNa…
48	Sjc_0112140|Sjp_0112140|Retrovirus-related	nuclease	endo			pfam00665, rve, Integrase core domain. Integrase mediates integration of a DNA copy of the viral genome into the host chromosome. Integrase is composed of three domains. The amino-terminal domain is a zinc binding domain pfam02022. This domain is the central catalytic domain. The carboxyl terminal domain that is a non-specific DNA binding domain pfam00552. The catalytic domain acts as an endonucl…
49	Sjc_0112290|Sjp_0112290|similar	Rnase	endo			cd09274, RNase_HI_RT_Ty3, Ty3/Gypsy family of RNase HI in long-term repeat retroelements. Ribonuclease H (RNase H) enzymes are divided into two major families, Type 1 and Type 2, based on amino acid sequence similarities and biochemical properties. RNase H is an endonuclease that cleaves the RNA strand of an RNA/DNA hybrid in a sequence non-specific manner in the presence of divalent cations. RNa…
49	Sjc_0112290|Sjp_0112290|similar	nuclease	endo			pfam00665, rve, Integrase core domain. Integrase mediates integration of a DNA copy of the viral genome into the host chromosome. Integrase is composed of three domains. The amino-terminal domain is a zinc binding domain pfam02022. This domain is the central catalytic domain. The carboxyl terminal domain that is a non-specific DNA binding domain pfam00552. The catalytic domain acts as an endonucl…
50	Sjc_0112640|Sjp_0112640|similar	Rnase	endo			cd09274, RNase_HI_RT_Ty3, Ty3/Gypsy family of RNase HI in long-term repeat retroelements. Ribonuclease H (RNase H) enzymes are divided into two major families, Type 1 and Type 2, based on amino acid sequence similarities and biochemical properties. RNase H is an endonuclease that cleaves the RNA strand of an RNA/DNA hybrid in a sequence non-specific manner in the presence of divalent cations. RNa…
50	Sjc_0112640|Sjp_0112640|similar	nuclease	endo			pfam00665, rve, Integrase core domain. Integrase mediates integration of a DNA copy of the viral genome into the host chromosome. Integrase is composed of three domains. The amino-terminal domain is a zinc binding domain pfam02022. This domain is the central catalytic domain. The carboxyl terminal domain that is a non-specific DNA binding domain pfam00552. The catalytic domain acts as an endonucl…
50	Sjc_0112640|Sjp_0112640|similar	Rnase	endo			cd09275, RNase_HI_RT_DIRS1, DIRS1 family of RNase HI in long-term repeat retroelements. Ribonuclease H (RNase H) enzymes are divided into two major families, Type 1 and Type 2, based on amino acid sequence similarities and biochemical properties. RNase H is an endonuclease that cleaves the RNA strand of an RNA/DNA hybrid in a sequence non-specific manner in the presence of divalent cations. RNase…
51	Sjc_0115710|Sjp_0115710|Retrovirus-related	Rnase	endo			cd09274, RNase_HI_RT_Ty3, Ty3/Gypsy family of RNase HI in long-term repeat retroelements. Ribonuclease H (RNase H) enzymes are divided into two major families, Type 1 and Type 2, based on amino acid sequence similarities and biochemical properties. RNase H is an endonuclease that cleaves the RNA strand of an RNA/DNA hybrid in a sequence non-specific manner in the presence of divalent cations. RNa…
51	Sjc_0115710|Sjp_0115710|Retrovirus-related	Rnase	endo			cd00303, retropepsin_like, Retropepsins; pepsin-like aspartate proteases. The family includes pepsin-like aspartate proteases from retroviruses, retrotransposons and retroelements, as well as eukaryotic dna-damage-inducible proteins (DDIs), and bacterial aspartate peptidases. While fungal and mammalian pepsins are bilobal proteins with structurally related N and C-terminals, retropepsins are half…
51	Sjc_0115710|Sjp_0115710|Retrovirus-related	nuclease	endo			pfam00665, rve, Integrase core domain. Integrase mediates integration of a DNA copy of the viral genome into the host chromosome. Integrase is composed of three domains. The amino-terminal domain is a zinc binding domain pfam02022. This domain is the central catalytic domain. The carboxyl terminal domain that is a non-specific DNA binding domain pfam00552. The catalytic domain acts as an endonucl…
51	Sjc_0115710|Sjp_0115710|Retrovirus-related	Rnase	endo			cd01645, RT_Rtv, RT_Rtv: Reverse transcriptases (RTs) from retroviruses (Rtvs). RTs catalyze the conversion of single-stranded RNA into double-stranded viral DNA for integration into host chromosomes. Proteins in this subfamily contain long terminal repeats (LTRs) and are multifunctional enzymes with RNA-directed DNA polymerase, DNA directed DNA polymerase, and ribonuclease hybrid (RNase H) activ…
52	Sjc_0117980|Sjp_0117980|Retrovirus-related	Rnase	endo			cd09274, RNase_HI_RT_Ty3, Ty3/Gypsy family of RNase HI in long-term repeat retroelements. Ribonuclease H (RNase H) enzymes are divided into two major families, Type 1 and Type 2, based on amino acid sequence similarities and biochemical properties. RNase H is an endonuclease that cleaves the RNA strand of an RNA/DNA hybrid in a sequence non-specific manner in the presence of divalent cations. RNa…
53	Sjc_0125080|Sjp_0125080|Transposon	Rnase	endo			cd01645, RT_Rtv, RT_Rtv: Reverse transcriptases (RTs) from retroviruses (Rtvs). RTs catalyze the conversion of single-stranded RNA into double-stranded viral DNA for integration into host chromosomes. Proteins in this subfamily contain long terminal repeats (LTRs) and are multifunctional enzymes with RNA-directed DNA polymerase, DNA directed DNA polymerase, and ribonuclease hybrid (RNase H) activ…
54	Sjc_0132220|Sjp_0132220|Retrovirus-related	Rnase	endo			cd09274, RNase_HI_RT_Ty3, Ty3/Gypsy family of RNase HI in long-term repeat retroelements. Ribonuclease H (RNase H) enzymes are divided into two major families, Type 1 and Type 2, based on amino acid sequence similarities and biochemical properties. RNase H is an endonuclease that cleaves the RNA strand of an RNA/DNA hybrid in a sequence non-specific manner in the presence of divalent cations. RNa…
54	Sjc_0132220|Sjp_0132220|Retrovirus-related	Rnase	endo			cd01645, RT_Rtv, RT_Rtv: Reverse transcriptases (RTs) from retroviruses (Rtvs). RTs catalyze the conversion of single-stranded RNA into double-stranded viral DNA for integration into host chromosomes. Proteins in this subfamily contain long terminal repeats (LTRs) and are multifunctional enzymes with RNA-directed DNA polymerase, DNA directed DNA polymerase, and ribonuclease hybrid (RNase H) activ…
54	Sjc_0132220|Sjp_0132220|Retrovirus-related	Rnase	endo			cd00303, retropepsin_like, Retropepsins; pepsin-like aspartate proteases. The family includes pepsin-like aspartate proteases from retroviruses, retrotransposons and retroelements, as well as eukaryotic dna-damage-inducible proteins (DDIs), and bacterial aspartate peptidases. While fungal and mammalian pepsins are bilobal proteins with structurally related N and C-terminals, retropepsins are half…
55	Sjc_0207210|Sjp_0207210|similar	Rnase	endo			cd01650, RT_nLTR_like, RT_nLTR: Non-LTR (long terminal repeat) retrotransposon and non-LTR retrovirus reverse transcriptase (RT). This subfamily contains both non-LTR retrotransposons and non-LTR retrovirus RTs. RTs catalyze the conversion of single-stranded RNA into double-stranded DNA for integration into host chromosomes. RT is a multifunctional enzyme with RNA-directed DNA polymerase, DNA dir…
56	Sjc_0205180|Sjp_0205180|ko:K01175	Rnase	exo			cd06145, REX1_like, DEDDh 3'-5' exonuclease domain of RNA exonuclease 1, -3 and similar eukaryotic proteins. This subfamily is composed of RNA exonuclease 1 (REX1 or Rex1p), REX3 (or Rex3p), and similar eukaryotic proteins. In yeast, REX1 and REX3 are required for 5S rRNA and MRP (mitochondrial RNA processing) RNA maturation, respectively. They are DEDDh-type DnaQ-like 3'-5' exonucleases containi…
56	Sjc_0205180|Sjp_0205180|ko:K01175	Rnase	exo			cd06137, DEDDh_RNase, DEDDh 3'-5' exonuclease domain of the eukaryotic exoribonucleases PAN2, RNA exonuclease (REX)-1,-3, and -4, ISG20, and similar proteins. This group is composed of eukaryotic exoribonucleases that include PAN2, RNA exonuclease 1 (REX1 or Rex1p), REX3 (Rex3p), REX4 (or Rex4p), ISG20, and similar proteins. They are DEDDh-type DnaQ-like 3'-5' exonucleases containing three conser…
56	Sjc_0205180|Sjp_0205180|ko:K01175	Rnase	exo			cd06144, REX4_like, DEDDh 3'-5' exonuclease domain of RNA exonuclease 4, XPMC2, Interferon Stimulated Gene product of 20 kDa, and similar proteins. This subfamily is composed of RNA exonuclease 4 (REX4 or Rex4p), XPMC2, Interferon (IFN) Stimulated Gene product of 20 kDa (ISG20), and similar proteins. REX4 is involved in pre-rRNA processing. It controls the ratio between the two forms of 5.8S rRNA…
56	Sjc_0205180|Sjp_0205180|ko:K01175	Rnase	exo			smart00479, EXOIII, exonuclease domain in DNA-polymerase alpha and epsilon chain, ribonuclease T and other exonucleases.
56	Sjc_0205180|Sjp_0205180|ko:K01175	nuclease	exo			cd06149, ISG20, DEDDh 3'-5' exonuclease domain of Interferon Stimulated Gene product of 20 kDa, and similar proteins. Interferon (IFN) Stimulated Gene product of 20 kDa (ISG20) is an IFN-induced antiviral exonuclease with a strong preference for single-stranded RNA and minor activity towards single-stranded DNA. It was also independently identified by its response to estrogen and was called HEM45…
56	Sjc_0205180|Sjp_0205180|ko:K01175	Rnase	exo			cd06143, PAN2_exo, DEDDh 3'-5' exonuclease domain of the eukaryotic exoribonuclease PAN2. PAN2 is the catalytic subunit of poly(A) nuclease (PAN), a Pab1p-dependent 3'-5' exoribonuclease which plays an important role in the posttranscriptional maturation of pre-mRNAs. PAN catalyzes the deadenylation of poly(A) tails, which are initially synthesized to default lengths of 70 to 90, to mRNA-specific…
56	Sjc_0205180|Sjp_0205180|ko:K01175	Rnase	exo			pfam00929, RNase_T, Exonuclease. This family includes a variety of exonuclease proteins, such as ribonuclease T and the epsilon subunit of DNA polymerase III.;.
56	Sjc_0205180|Sjp_0205180|ko:K01175	Rnase	exo			cd06127, DEDDh, DEDDh 3'-5' exonuclease domain family. DEDDh exonucleases, part of the DnaQ-like (or DEDD) exonuclease superfamily, catalyze the excision of nucleoside monophosphates at the DNA or RNA termini in the 3'-5' direction. These proteins contain four invariant acidic residues in three conserved sequence motifs termed ExoI, ExoII and ExoIII. DEDDh exonucleases are classified as such beca…
57	Sjc_0304560|Sjp_0304560|ko:K01149	Rnase	exo			cd11370, RNase_PH_RRP41, RRP41 subunit of eukaryotic exosome. The RRP41 subunit of eukaryotic exosome is a member of the RNase_PH family, named after the bacterial Ribonuclease PH, a 3'-5' exoribonuclease. Structurally all members of this family form hexameric rings (trimers of Rrp41-Rrp45, Rrp46-Rrp43, and Mtr3-Rrp42 dimers). The eukaryotic exosome core is composed of six individually encoded RN…
57	Sjc_0304560|Sjp_0304560|ko:K01149	nuclease	exo			PRK03983, PRK03983, exosome complex exonuclease Rrp41; Provisional.
57	Sjc_0304560|Sjp_0304560|ko:K01149	Rnase	endo			COG0689, Rph, RNase PH [Translation, ribosomal structure and biogenesis].
57	Sjc_0304560|Sjp_0304560|ko:K01149	Rnase	exo			TIGR02065, ECX1, archaeal exosome-like complex exonuclease 1. This family contains the archaeal protein orthologous to the eukaryotic exosome protein Rrp41. It is somewhat more distantly related to the bacterial protein ribonuclease PH. An exosome-like complex has been demonstrated experimentally for the Archaea in Sulfolobus solfataricus, so members of this family are designated exosome complex …
57	Sjc_0304560|Sjp_0304560|ko:K01149	Rnase	exo			cd11371, RNase_PH_MTR3, MTR3 subunit of eukaryotic exosome. The MTR3 subunit of eukaryotic exosome is a member of the RNase_PH family, named after the bacterial Ribonuclease PH, a 3'-5' exoribonuclease. Structurally all members of this family form hexameric rings (trimers of Rrp41-Rrp45, Rrp46-Rrp43, and Mtr3-Rrp42 dimers). The eukaryotic exosome core is composed of six individually encoded RNase…
57	Sjc_0304560|Sjp_0304560|ko:K01149	Rnase	exo			pfam01138, RNase_PH, 3' exoribonuclease family, domain 1. This family includes 3'-5' exoribonucleases. Ribonuclease PH contains a single copy of this domain, and removes nucleotide residues following the -CCA terminus of tRNA. Polyribonucleotide nucleotidyltransferase (PNPase) contains two tandem copies of the domain. PNPase is involved in mRNA degradation in a 3'-5' direction. The exosome is a 3…
57	Sjc_0304560|Sjp_0304560|ko:K01149	Rnase	exo			cd11366, RNase_PH_archRRP41, RRP41 subunit of archaeal exosome. The RRP41 subunit of the archaeal exosome is a member of the RNase_PH family, named after the bacterial Ribonuclease PH, a 3'-5' exoribonuclease. Structurally all members of this family form hexameric rings (trimers of dimers). In archaea, the ring is formed by three Rrp41:Rrp42 dimers. The central chamber within the ring contains th…
57	Sjc_0304560|Sjp_0304560|ko:K01149	Rnase	exo			cd11372, RNase_PH_RRP46, RRP46 subunit of eukaryotic exosome. The RRP46 subunit of eukaryotic exosome is a member of the RNase_PH family, named after the bacterial Ribonuclease PH, a 3'-5' exoribonuclease. Structurally all members of this family form hexameric rings (trimers of Rrp41-Rrp45, Rrp46-Rrp43, and Mtr3-Rrp42 dimers). The eukaryotic exosome core is composed of six individually encoded RN…
57	Sjc_0304560|Sjp_0304560|ko:K01149	Rnase	exo			cd11358, RNase_PH, RNase PH-like 3'-5' exoribonucleases. RNase PH-like 3'-5' exoribonucleases are enzymes that catalyze the 3' to 5' processing and decay of RNA substrates. Evolutionarily related members can be fond in prokaryotes, archaea, and eukaryotes. Bacterial ribonuclease PH contains a single copy of this domain, and removes nucleotide residues following the -CCA terminus of tRNA. Polyribo…
58	gi|226480868|emb|CAX73531.1|	Rnase	exo			cd11369, RNase_PH_RRP43, RRP43 subunit of eukaryotic exosome. The RRP43 subunit of eukaryotic exosome is a member of the RNase_PH family, named after the bacterial Ribonuclease PH, a 3'-5' exoribonuclease. Structurally all members of this family form hexameric rings (trimers of Rrp41-Rrp45, Rrp46-Rrp43, and Mtr3-Rrp42 dimers). The eukaryotic exosome core is composed of six individually encoded RN…
58	gi|226480868|emb|CAX73531.1|	Rnase	exo			COG2123, COG2123, RNase PH-related exoribonuclease [Translation, ribosomal structure and biogenesis].
58	gi|226480868|emb|CAX73531.1|	Rnase	exo			cd11367, RNase_PH_RRP42, RRP42 subunit of eukaryotic exosome. The RRP42 subunit of eukaryotic exosome is a member of the RNase_PH family, named after the bacterial Ribonuclease PH, a 3'-5' exoribonuclease. Structurally all members of this family form hexameric rings (trimers of Rrp41-Rrp45, Rrp46-Rrp43, and Mtr3-Rrp42 dimers). The eukaryotic exosome core is composed of six individually encoded RN…
58	gi|226480868|emb|CAX73531.1|	Rnase	exo			pfam01138, RNase_PH, 3' exoribonuclease family, domain 1. This family includes 3'-5' exoribonucleases. Ribonuclease PH contains a single copy of this domain, and removes nucleotide residues following the -CCA terminus of tRNA. Polyribonucleotide nucleotidyltransferase (PNPase) contains two tandem copies of the domain. PNPase is involved in mRNA degradation in a 3'-5' direction. The exosome is a 3…
58	gi|226480868|emb|CAX73531.1|	Rnase	exo			cd11365, RNase_PH_archRRP42, RRP42 subunit of archaeal exosome. The RRP42 subunit of the archaeal exosome is a member of the RNase_PH family, named after the bacterial Ribonuclease PH, a 3'-5' exoribonuclease. Structurally all members of this family form hexameric rings (trimers of dimers). In archaea, the ring is formed by three Rrp41:Rrp42 dimers. The central chamber within the ring contains th…
58	gi|226480868|emb|CAX73531.1|	Rnase	exo			cd11358, RNase_PH, RNase PH-like 3'-5' exoribonucleases. RNase PH-like 3'-5' exoribonucleases are enzymes that catalyze the 3' to 5' processing and decay of RNA substrates. Evolutionarily related members can be fond in prokaryotes, archaea, and eukaryotes. Bacterial ribonuclease PH contains a single copy of this domain, and removes nucleotide residues following the -CCA terminus of tRNA. Polyribo…
59	gi|226481595|emb|CAX73695.1|	Rnase	exo			cd06133, ERI-1_3'hExo_like, DEDDh 3'-5' exonuclease domain of Caenorhabditis elegans ERI-1, human 3' exonuclease, and similar proteins. This subfamily is composed of Caenorhabditis elegans ERI-1, human 3' exonuclease (3'hExo), Drosophila exonuclease snipper (snp), and similar proteins from eukaryotes and bacteria. These are DEDDh-type DnaQ-like 3'-5' exonucleases containing three conserved sequen…
59	gi|226481595|emb|CAX73695.1|	nuclease	exo			COG5018, KapD, Inhibitor of the KinA pathway to sporulation, predicted exonuclease [General function prediction only].
59	gi|226481595|emb|CAX73695.1|	Rnase	exo			smart00479, EXOIII, exonuclease domain in DNA-polymerase alpha and epsilon chain, ribonuclease T and other exonucleases.
59	gi|226481595|emb|CAX73695.1|	Rnase	exo			pfam00929, RNase_T, Exonuclease. This family includes a variety of exonuclease proteins, such as ribonuclease T and the epsilon subunit of DNA polymerase III.;.
59	gi|226481595|emb|CAX73695.1|	Rnase	exo			cd06127, DEDDh, DEDDh 3'-5' exonuclease domain family. DEDDh exonucleases, part of the DnaQ-like (or DEDD) exonuclease superfamily, catalyze the excision of nucleoside monophosphates at the DNA or RNA termini in the 3'-5' direction. These proteins contain four invariant acidic residues in three conserved sequence motifs termed ExoI, ExoII and ExoIII. DEDDh exonucleases are classified as such beca…
60	gi|226483657|emb|CAX74129.1|	Rnase	exo			cd06136, TREX1_2, DEDDh 3'-5' exonuclease domain of three prime repair exonuclease (TREX)1, TREX2, and similar proteins. Three prime repair exonuclease (TREX)1 and TREX2 are closely related DEDDh-type DnaQ-like 3'-5' exonucleases. They contain three conserved sequence motifs known as ExoI, II, and III, with a specific Hx(4)D conserved pattern at ExoIII. These motifs contain four conserved acidic …
60	gi|226483657|emb|CAX74129.1|	Rnase	exo			smart00479, EXOIII, exonuclease domain in DNA-polymerase alpha and epsilon chain, ribonuclease T and other exonucleases.
60	gi|226483657|emb|CAX74129.1|	Rnase	exo			cd06127, DEDDh, DEDDh 3'-5' exonuclease domain family. DEDDh exonucleases, part of the DnaQ-like (or DEDD) exonuclease superfamily, catalyze the excision of nucleoside monophosphates at the DNA or RNA termini in the 3'-5' direction. These proteins contain four invariant acidic residues in three conserved sequence motifs termed ExoI, ExoII and ExoIII. DEDDh exonucleases are classified as such beca…
61	gi|56758880|gb|AAW27580.1|	Rnase	exo			cd05790, S1_Rrp40, S1_Rrp40: Rrp40 S1-like RNA-binding domain. S1-like RNA-binding domains are found in a wide variety of RNA-associated proteins. Rrp4 protein is a subunit of the exosome complex. The exosome plays a central role in 3' to 5' RNA processing and degradation in eukarytes and archaea. Its functions include the removal of incorrectly processed RNA and the maintenance of proper levels …
61	gi|56758880|gb|AAW27580.1|	Rnase	exo			cd04454, S1_Rrp4_like, S1_Rrp4_like: Rrp4-like, S1-like RNA-binding domain. S1-like RNA-binding domains are found in a wide variety of RNA-associated proteins. Rrp4 protein, and Rrp40 and Csl4 proteins, also represented in this group, are subunits of the exosome complex. The exosome plays a central role in 3' to 5' RNA processing and degradation in eukarytes and archaea. Its functions include the…
62	gi|76153258|gb|AAX24904.2|	Rnase	exo			cd06144, REX4_like, DEDDh 3'-5' exonuclease domain of RNA exonuclease 4, XPMC2, Interferon Stimulated Gene product of 20 kDa, and similar proteins. This subfamily is composed of RNA exonuclease 4 (REX4 or Rex4p), XPMC2, Interferon (IFN) Stimulated Gene product of 20 kDa (ISG20), and similar proteins. REX4 is involved in pre-rRNA processing. It controls the ratio between the two forms of 5.8S rRNA…
62	gi|76153258|gb|AAX24904.2|	Rnase	exo			cd06145, REX1_like, DEDDh 3'-5' exonuclease domain of RNA exonuclease 1, -3 and similar eukaryotic proteins. This subfamily is composed of RNA exonuclease 1 (REX1 or Rex1p), REX3 (or Rex3p), and similar eukaryotic proteins. In yeast, REX1 and REX3 are required for 5S rRNA and MRP (mitochondrial RNA processing) RNA maturation, respectively. They are DEDDh-type DnaQ-like 3'-5' exonucleases containi…
62	gi|76153258|gb|AAX24904.2|	nuclease	exo			cd06149, ISG20, DEDDh 3'-5' exonuclease domain of Interferon Stimulated Gene product of 20 kDa, and similar proteins. Interferon (IFN) Stimulated Gene product of 20 kDa (ISG20) is an IFN-induced antiviral exonuclease with a strong preference for single-stranded RNA and minor activity towards single-stranded DNA. It was also independently identified by its response to estrogen and was called HEM45…
62	gi|76153258|gb|AAX24904.2|	Rnase	exo			smart00479, EXOIII, exonuclease domain in DNA-polymerase alpha and epsilon chain, ribonuclease T and other exonucleases.
62	gi|76153258|gb|AAX24904.2|	Rnase	exo			cd06143, PAN2_exo, DEDDh 3'-5' exonuclease domain of the eukaryotic exoribonuclease PAN2. PAN2 is the catalytic subunit of poly(A) nuclease (PAN), a Pab1p-dependent 3'-5' exoribonuclease which plays an important role in the posttranscriptional maturation of pre-mRNAs. PAN catalyzes the deadenylation of poly(A) tails, which are initially synthesized to default lengths of 70 to 90, to mRNA-specific…
62	gi|76153258|gb|AAX24904.2|	Rnase	exo			cd06137, DEDDh_RNase, DEDDh 3'-5' exonuclease domain of the eukaryotic exoribonucleases PAN2, RNA exonuclease (REX)-1,-3, and -4, ISG20, and similar proteins. This group is composed of eukaryotic exoribonucleases that include PAN2, RNA exonuclease 1 (REX1 or Rex1p), REX3 (Rex3p), REX4 (or Rex4p), ISG20, and similar proteins. They are DEDDh-type DnaQ-like 3'-5' exonucleases containing three conser…
62	gi|76153258|gb|AAX24904.2|	Rnase	exo			pfam00929, RNase_T, Exonuclease. This family includes a variety of exonuclease proteins, such as ribonuclease T and the epsilon subunit of DNA polymerase III.;.
62	gi|76153258|gb|AAX24904.2|	Rnase	exo			cd06127, DEDDh, DEDDh 3'-5' exonuclease domain family. DEDDh exonucleases, part of the DnaQ-like (or DEDD) exonuclease superfamily, catalyze the excision of nucleoside monophosphates at the DNA or RNA termini in the 3'-5' direction. These proteins contain four invariant acidic residues in three conserved sequence motifs termed ExoI, ExoII and ExoIII. DEDDh exonucleases are classified as such beca…
63	gi|76156164|gb|AAX27396.2|	Rnase	exo			COG0557, VacB, Exoribonuclease R [Transcription].
63	gi|76156164|gb|AAX27396.2|	Rnase	exo			TIGR02063, RNase_R, ribonuclease R. This family consists of an exoribonuclease, ribonuclease R, also called VacB. It is one of the eight exoribonucleases reported in E. coli and is broadly distributed throughout the bacteria. In E. coli, double mutants of this protein and polynucleotide phosphorylase are not viable. Scoring between trusted and noise cutoffs to the model are shorter, divergent for…
63	gi|76156164|gb|AAX27396.2|	Rnase	endo/exo			cd09862, PIN_Rrp44, PIN domain of yeast exosome subunit Rrp44 endoribonuclease and other eukaryotic homologs. PIN (PilT N terminus) domain of the Saccharomyces cerevisiae exosome subunit Rrp44 (Ribosomal RNA-processing protein 44 or Protein Dis3 homolog) and other similar eukaryotic homologs are included in this family. The eukaryotic exosome is a conserved macromolecular complex responsible for …
63	gi|76156164|gb|AAX27396.2|	Rnase	endo			smart00955, RNB, This domain is the catalytic domain of ribonuclease II.
63	gi|76156164|gb|AAX27396.2|	Rnase	endo			pfam00773, RNB, RNB domain. This domain is the catalytic domain of ribonuclease II.
64	gi|189502870|gb|ACE06816.1|	Rnase	exo		Zn	pfam10447, EXOSC1, Exosome component EXOSC1/CSL4. This family of proteins are components of the exosome 3'->5' exoribonuclease complex. The exosome mediates degradation of unstable mRNAs that contain AU-rich elements (AREs) within their 3' untranslated regions.
64	gi|189502870|gb|ACE06816.1|	Rnase	exo			cd05791, S1_CSL4, S1_CSL4: CSL4, S1-like RNA-binding domain. S1-like RNA-binding domains are found in a wide variety of RNA-associated proteins. ScCSL4 protein is a subunit of the exosome complex. The exosome plays a central role in 3' to 5' RNA processing and degradation in eukarytes and archaea. Its functions include the removal of incorrectly processed RNA and the maintenance of proper levels …
64	gi|189502870|gb|ACE06816.1|	nuclease			Zn	COG1096, COG1096, Predicted RNA-binding protein (consists of S1 domain and a Zn-ribbon domain) [Translation, ribosomal structure and biogenesis].
65	Sjc_0019130|Sjp_0019130|ko:K03679	Rnase	exo			cd05789, S1_Rrp4, S1_Rrp4: Rrp4 S1-like RNA-binding domain. S1-like RNA-binding domains are found in a wide variety of RNA-associated proteins. Rrp4 protein is a subunit of the exosome complex. The exosome plays a central role in 3' to 5' RNA processing and degradation in eukarytes and archaea. Its functions include the removal of incorrectly processed RNA and the maintenance of proper levels of …
66	Sjc_0021850|Sjp_0021850|ko:K01149	Rnase	exo			cd11367, RNase_PH_RRP42, RRP42 subunit of eukaryotic exosome. The RRP42 subunit of eukaryotic exosome is a member of the RNase_PH family, named after the bacterial Ribonuclease PH, a 3'-5' exoribonuclease. Structurally all members of this family form hexameric rings (trimers of Rrp41-Rrp45, Rrp46-Rrp43, and Mtr3-Rrp42 dimers). The eukaryotic exosome core is composed of six individually encoded RN…
66	Sjc_0021850|Sjp_0021850|ko:K01149	Rnase	exo			COG2123, COG2123, RNase PH-related exoribonuclease [Translation, ribosomal structure and biogenesis].
66	Sjc_0021850|Sjp_0021850|ko:K01149	Rnase	exo			cd11365, RNase_PH_archRRP42, RRP42 subunit of archaeal exosome. The RRP42 subunit of the archaeal exosome is a member of the RNase_PH family, named after the bacterial Ribonuclease PH, a 3'-5' exoribonuclease. Structurally all members of this family form hexameric rings (trimers of dimers). In archaea, the ring is formed by three Rrp41:Rrp42 dimers. The central chamber within the ring contains th…
66	Sjc_0021850|Sjp_0021850|ko:K01149	Rnase	exo			cd11369, RNase_PH_RRP43, RRP43 subunit of eukaryotic exosome. The RRP43 subunit of eukaryotic exosome is a member of the RNase_PH family, named after the bacterial Ribonuclease PH, a 3'-5' exoribonuclease. Structurally all members of this family form hexameric rings (trimers of Rrp41-Rrp45, Rrp46-Rrp43, and Mtr3-Rrp42 dimers). The eukaryotic exosome core is composed of six individually encoded RN…
66	Sjc_0021850|Sjp_0021850|ko:K01149	Rnase	exo			cd11368, RNase_PH_RRP45, RRP45 subunit of eukaryotic exosome. The RRP45 subunit of eukaryotic exosome is a member of the RNase_PH family, named after the bacterial Ribonuclease PH, a 3'-5' exoribonuclease. Structurally all members of this family form hexameric rings (trimers of Rrp41-Rrp45, Rrp46-Rrp43, and Mtr3-Rrp42 dimers). The eukaryotic exosome core is composed of six individually encoded RN…
66	Sjc_0021850|Sjp_0021850|ko:K01149	Rnase	exo			cd11358, RNase_PH, RNase PH-like 3'-5' exoribonucleases. RNase PH-like 3'-5' exoribonucleases are enzymes that catalyze the 3' to 5' processing and decay of RNA substrates. Evolutionarily related members can be fond in prokaryotes, archaea, and eukaryotes. Bacterial ribonuclease PH contains a single copy of this domain, and removes nucleotide residues following the -CCA terminus of tRNA. Polyribo…
66	Sjc_0021850|Sjp_0021850|ko:K01149	Rnase	exo			pfam01138, RNase_PH, 3' exoribonuclease family, domain 1. This family includes 3'-5' exoribonucleases. Ribonuclease PH contains a single copy of this domain, and removes nucleotide residues following the -CCA terminus of tRNA. Polyribonucleotide nucleotidyltransferase (PNPase) contains two tandem copies of the domain. PNPase is involved in mRNA degradation in a 3'-5' direction. The exosome is a 3…
66	Sjc_0021850|Sjp_0021850|ko:K01149	Rnase	endo			COG0689, Rph, RNase PH [Translation, ribosomal structure and biogenesis].
67	Sjc_0028190|Sjp_0028190|expressed	Rnase	exo			cd11372, RNase_PH_RRP46, RRP46 subunit of eukaryotic exosome. The RRP46 subunit of eukaryotic exosome is a member of the RNase_PH family, named after the bacterial Ribonuclease PH, a 3'-5' exoribonuclease. Structurally all members of this family form hexameric rings (trimers of Rrp41-Rrp45, Rrp46-Rrp43, and Mtr3-Rrp42 dimers). The eukaryotic exosome core is composed of six individually encoded RN…
68	Sjc_0030010|Sjp_0030010|ko:K01149	Rnase	exo			COG0557, VacB, Exoribonuclease R [Transcription].
68	Sjc_0030010|Sjp_0030010|ko:K01149	Rnase	exo			COG0557, VacB, Exoribonuclease R [Transcription].
68	Sjc_0030010|Sjp_0030010|ko:K01149	Rnase	endo			pfam00773, RNB, RNB domain. This domain is the catalytic domain of ribonuclease II.
68	Sjc_0030010|Sjp_0030010|ko:K01149	Rnase	endo			pfam00773, RNB, RNB domain. This domain is the catalytic domain of ribonuclease II.
68	Sjc_0030010|Sjp_0030010|ko:K01149	Rnase	endo			smart00955, RNB, This domain is the catalytic domain of ribonuclease II.
68	Sjc_0030010|Sjp_0030010|ko:K01149	Rnase	endo			smart00955, RNB, This domain is the catalytic domain of ribonuclease II.
68	Sjc_0030010|Sjp_0030010|ko:K01149	Rnase	exo			TIGR02063, RNase_R, ribonuclease R. This family consists of an exoribonuclease, ribonuclease R, also called VacB. It is one of the eight exoribonucleases reported in E. coli and is broadly distributed throughout the bacteria. In E. coli, double mutants of this protein and polynucleotide phosphorylase are not viable. Scoring between trusted and noise cutoffs to the model are shorter, divergent for…
68	Sjc_0030010|Sjp_0030010|ko:K01149	Rnase	exo			TIGR02063, RNase_R, ribonuclease R. This family consists of an exoribonuclease, ribonuclease R, also called VacB. It is one of the eight exoribonucleases reported in E. coli and is broadly distributed throughout the bacteria. In E. coli, double mutants of this protein and polynucleotide phosphorylase are not viable. Scoring between trusted and noise cutoffs to the model are shorter, divergent for…
68	Sjc_0030010|Sjp_0030010|ko:K01149	Rnase	exo			TIGR00358, 3_prime_RNase, VacB and RNase II family 3'-5' exoribonucleases. This model is defined to identify a pair of paralogous 3-prime exoribonucleases in E. coli, plus the set of proteins apparently orthologous to one or the other in other eubacteria. VacB was characterized originally as required for the expression of virulence genes, but is now recognized as the exoribonuclease RNase R (Rnr)…
68	Sjc_0030010|Sjp_0030010|ko:K01149	Rnase	exo			TIGR00358, 3_prime_RNase, VacB and RNase II family 3'-5' exoribonucleases. This model is defined to identify a pair of paralogous 3-prime exoribonucleases in E. coli, plus the set of proteins apparently orthologous to one or the other in other eubacteria. VacB was characterized originally as required for the expression of virulence genes, but is now recognized as the exoribonuclease RNase R (Rnr)…
68	Sjc_0030010|Sjp_0030010|ko:K01149	Rnase	exo			PRK11642, PRK11642, exoribonuclease R; Provisional.
68	Sjc_0030010|Sjp_0030010|ko:K01149	Rnase	exo			PRK11642, PRK11642, exoribonuclease R; Provisional.
68	Sjc_0030010|Sjp_0030010|ko:K01149	Rnase	exo			PRK05054, PRK05054, exoribonuclease II; Provisional.
68	Sjc_0030010|Sjp_0030010|ko:K01149	Rnase	exo			PRK05054, PRK05054, exoribonuclease II; Provisional.
68	Sjc_0030010|Sjp_0030010|ko:K01149	Rnase	exo			TIGR02062, RNase_B, exoribonuclease II. This family consists of exoribonuclease II, the product of the rnb gene, as found in a number of gamma proteobacteria. In Escherichia coli, it is one of eight different exoribonucleases. It is involved in mRNA degradation and tRNA precursor end processing.
68	Sjc_0030010|Sjp_0030010|ko:K01149	Rnase	exo			TIGR02062, RNase_B, exoribonuclease II. This family consists of exoribonuclease II, the product of the rnb gene, as found in a number of gamma proteobacteria. In Escherichia coli, it is one of eight different exoribonucleases. It is involved in mRNA degradation and tRNA precursor end processing.
68	Sjc_0030010|Sjp_0030010|ko:K01149	Rnase	exo			COG4776, Rnb, Exoribonuclease II [Transcription].
68	Sjc_0030010|Sjp_0030010|ko:K01149	Rnase	exo			COG4776, Rnb, Exoribonuclease II [Transcription].
69	Sjc_0050010|Sjp_0050010|ko:K01175	Rnase	exo			cd06144, REX4_like, DEDDh 3'-5' exonuclease domain of RNA exonuclease 4, XPMC2, Interferon Stimulated Gene product of 20 kDa, and similar proteins. This subfamily is composed of RNA exonuclease 4 (REX4 or Rex4p), XPMC2, Interferon (IFN) Stimulated Gene product of 20 kDa (ISG20), and similar proteins. REX4 is involved in pre-rRNA processing. It controls the ratio between the two forms of 5.8S rRNA…
69	Sjc_0050010|Sjp_0050010|ko:K01175	nuclease	exo			cd06149, ISG20, DEDDh 3'-5' exonuclease domain of Interferon Stimulated Gene product of 20 kDa, and similar proteins. Interferon (IFN) Stimulated Gene product of 20 kDa (ISG20) is an IFN-induced antiviral exonuclease with a strong preference for single-stranded RNA and minor activity towards single-stranded DNA. It was also independently identified by its response to estrogen and was called HEM45…
69	Sjc_0050010|Sjp_0050010|ko:K01175	Rnase	exo			cd06145, REX1_like, DEDDh 3'-5' exonuclease domain of RNA exonuclease 1, -3 and similar eukaryotic proteins. This subfamily is composed of RNA exonuclease 1 (REX1 or Rex1p), REX3 (or Rex3p), and similar eukaryotic proteins. In yeast, REX1 and REX3 are required for 5S rRNA and MRP (mitochondrial RNA processing) RNA maturation, respectively. They are DEDDh-type DnaQ-like 3'-5' exonucleases containi…
69	Sjc_0050010|Sjp_0050010|ko:K01175	Rnase	exo			smart00479, EXOIII, exonuclease domain in DNA-polymerase alpha and epsilon chain, ribonuclease T and other exonucleases.
69	Sjc_0050010|Sjp_0050010|ko:K01175	Rnase	exo			cd06137, DEDDh_RNase, DEDDh 3'-5' exonuclease domain of the eukaryotic exoribonucleases PAN2, RNA exonuclease (REX)-1,-3, and -4, ISG20, and similar proteins. This group is composed of eukaryotic exoribonucleases that include PAN2, RNA exonuclease 1 (REX1 or Rex1p), REX3 (Rex3p), REX4 (or Rex4p), ISG20, and similar proteins. They are DEDDh-type DnaQ-like 3'-5' exonucleases containing three conser…
69	Sjc_0050010|Sjp_0050010|ko:K01175	Rnase	exo			pfam00929, RNase_T, Exonuclease. This family includes a variety of exonuclease proteins, such as ribonuclease T and the epsilon subunit of DNA polymerase III.;.
69	Sjc_0050010|Sjp_0050010|ko:K01175	Rnase	exo			cd06143, PAN2_exo, DEDDh 3'-5' exonuclease domain of the eukaryotic exoribonuclease PAN2. PAN2 is the catalytic subunit of poly(A) nuclease (PAN), a Pab1p-dependent 3'-5' exoribonuclease which plays an important role in the posttranscriptional maturation of pre-mRNAs. PAN catalyzes the deadenylation of poly(A) tails, which are initially synthesized to default lengths of 70 to 90, to mRNA-specific…
69	Sjc_0050010|Sjp_0050010|ko:K01175	Rnase	exo			cd06127, DEDDh, DEDDh 3'-5' exonuclease domain family. DEDDh exonucleases, part of the DnaQ-like (or DEDD) exonuclease superfamily, catalyze the excision of nucleoside monophosphates at the DNA or RNA termini in the 3'-5' direction. These proteins contain four invariant acidic residues in three conserved sequence motifs termed ExoI, ExoII and ExoIII. DEDDh exonucleases are classified as such beca…
70	Sjc_0004830|Sjp_0004830|Putative	Rnase	exo			cd06145, REX1_like, DEDDh 3'-5' exonuclease domain of RNA exonuclease 1, -3 and similar eukaryotic proteins. This subfamily is composed of RNA exonuclease 1 (REX1 or Rex1p), REX3 (or Rex3p), and similar eukaryotic proteins. In yeast, REX1 and REX3 are required for 5S rRNA and MRP (mitochondrial RNA processing) RNA maturation, respectively. They are DEDDh-type DnaQ-like 3'-5' exonucleases containi…
70	Sjc_0004830|Sjp_0004830|Putative	Rnase	exo			cd06137, DEDDh_RNase, DEDDh 3'-5' exonuclease domain of the eukaryotic exoribonucleases PAN2, RNA exonuclease (REX)-1,-3, and -4, ISG20, and similar proteins. This group is composed of eukaryotic exoribonucleases that include PAN2, RNA exonuclease 1 (REX1 or Rex1p), REX3 (Rex3p), REX4 (or Rex4p), ISG20, and similar proteins. They are DEDDh-type DnaQ-like 3'-5' exonucleases containing three conser…
70	Sjc_0004830|Sjp_0004830|Putative	nuclease	exo			cd06149, ISG20, DEDDh 3'-5' exonuclease domain of Interferon Stimulated Gene product of 20 kDa, and similar proteins. Interferon (IFN) Stimulated Gene product of 20 kDa (ISG20) is an IFN-induced antiviral exonuclease with a strong preference for single-stranded RNA and minor activity towards single-stranded DNA. It was also independently identified by its response to estrogen and was called HEM45…
70	Sjc_0004830|Sjp_0004830|Putative	Rnase	exo			cd06144, REX4_like, DEDDh 3'-5' exonuclease domain of RNA exonuclease 4, XPMC2, Interferon Stimulated Gene product of 20 kDa, and similar proteins. This subfamily is composed of RNA exonuclease 4 (REX4 or Rex4p), XPMC2, Interferon (IFN) Stimulated Gene product of 20 kDa (ISG20), and similar proteins. REX4 is involved in pre-rRNA processing. It controls the ratio between the two forms of 5.8S rRNA…
70	Sjc_0004830|Sjp_0004830|Putative	Rnase	exo			smart00479, EXOIII, exonuclease domain in DNA-polymerase alpha and epsilon chain, ribonuclease T and other exonucleases.
70	Sjc_0004830|Sjp_0004830|Putative	Rnase	exo			pfam00929, RNase_T, Exonuclease. This family includes a variety of exonuclease proteins, such as ribonuclease T and the epsilon subunit of DNA polymerase III.;.
70	Sjc_0004830|Sjp_0004830|Putative	Rnase	exo			cd06127, DEDDh, DEDDh 3'-5' exonuclease domain family. DEDDh exonucleases, part of the DnaQ-like (or DEDD) exonuclease superfamily, catalyze the excision of nucleoside monophosphates at the DNA or RNA termini in the 3'-5' direction. These proteins contain four invariant acidic residues in three conserved sequence motifs termed ExoI, ExoII and ExoIII. DEDDh exonucleases are classified as such beca…
70	Sjc_0004830|Sjp_0004830|Putative	Rnase	exo			cd06143, PAN2_exo, DEDDh 3'-5' exonuclease domain of the eukaryotic exoribonuclease PAN2. PAN2 is the catalytic subunit of poly(A) nuclease (PAN), a Pab1p-dependent 3'-5' exoribonuclease which plays an important role in the posttranscriptional maturation of pre-mRNAs. PAN catalyzes the deadenylation of poly(A) tails, which are initially synthesized to default lengths of 70 to 90, to mRNA-specific…
71	gi|226487924|emb|CAX75627.1|	Rnase	exo			smart00474, 35EXOc, 3'-5' exonuclease. 3\' -5' exonuclease proofreading domain present in DNA polymerase I, Werner syndrome helicase, RNase D and other enzymes.
71	gi|226487924|emb|CAX75627.1|	Rnase	exo			cd00007, 35EXOc, 3'-5' exonuclease. The 35EXOc domain is responsible for the 3'-5' exonuclease proofreading activity of prokaryotic DNA polymerase I (pol I) and other enzymes, it catalyses the hydrolysis of unpaired or mismatched nucleotides. This domain consists of the amino-terminal half of the Klenow fragment in E. coli pol I. 35EXOc is also found in the Werner syndrome helicase (WRN), focus f…
71	gi|226487924|emb|CAX75627.1|	Rnase	exo			TIGR01388, rnd, ribonuclease D. This model describes ribonuclease D, a 3'-exonuclease shown to act on tRNA both in vitro and when overexpressed in vivo. Trusted members of this family are restricted to the Proteobacteria; Aquifex, Mycobacterial, and eukaryotic homologs are not full-length homologs. Ribonuclease D is not essential in E. coli and is deleterious when overexpressed. Its precise biolo…
71	gi|226487924|emb|CAX75627.1|	Rnase	endo			smart00341, HRDC, Helicase and RNase D C-terminal. Hypothetical role in nucleic acid binding. Mutations in the HRDC domain cause human disease.
71	gi|226487924|emb|CAX75627.1|	nuclease	exo			cd06141, WRN_exo, DEDDy 3'-5' exonuclease domain of WRN and similar proteins. WRN is a unique RecQ DNA helicase exhibiting an exonuclease activity. It contains a DEDDy-type DnaQ-like 3'-5' exonuclease domain possessing three conserved sequence motifs termed ExoI, ExoII and ExoIII, with a specific YX(3)D pattern at ExoIII. These motifs are clustered around the active site and contain four conserve…
71	gi|226487924|emb|CAX75627.1|	nuclease	exo			cd06148, Egl_like_exo, DEDDy 3'-5' exonuclease domain of Drosophila Egalitarian (Egl) and similar proteins. The Egalitarian (Egl) protein subfamily is composed of Drosophila Egl and similar proteins. Egl is a component of an mRNA-binding complex which is required for oocyte specification. Egl contains a DEDDy-type DnaQ-like 3'-5' exonuclease domain possessing three conserved sequence motifs terme…
71	gi|226487924|emb|CAX75627.1|	Rnase	endo			PRK10829, PRK10829, ribonuclease D; Provisional.
71	gi|226487924|emb|CAX75627.1|	Rnase	endo			pfam00570, HRDC, HRDC domain. The HRDC (Helicase and RNase D C-terminal) domain has a putative role in nucleic acid binding. Mutations in the HRDC domain cause human disease. It is interesting to note that the RecQ helicase in Deinococcus radiodurans has three tandem HRDC domains.
71	gi|226487924|emb|CAX75627.1|	nuclease	exo			cd06146, mut-7_like_exo, DEDDy 3'-5' exonuclease domain of Caenorhabditis elegans mut-7 and similar proteins. The mut-7 subfamily is composed of Caenorhabditis elegans mut-7 and similar proteins found in plants and metazoans. Mut-7 is implicated in posttranscriptional gene silencing. It contains a DEDDy-type DnaQ-like 3'-5' exonuclease domain possessing three conserved sequence motifs, termed Exo…
71	gi|226487924|emb|CAX75627.1|	Rnase	exo			cd09018, DEDDy_polA_RNaseD_like_exo, DEDDy 3'-5' exonuclease domain of family-A DNA polymerases, RNase D, WRN, and similar proteins. DEDDy exonucleases, part of the DnaQ-like (or DEDD) exonuclease superfamily, catalyze the excision of nucleoside monophosphates at the DNA or RNA termini in the 3'-5' direction. They contain four invariant acidic residues in three conserved sequence motifs termed Ex…
72	Sjc_0057290|Sjp_0057290|Prion	Rnase	exo			cd06133, ERI-1_3'hExo_like, DEDDh 3'-5' exonuclease domain of Caenorhabditis elegans ERI-1, human 3' exonuclease, and similar proteins. This subfamily is composed of Caenorhabditis elegans ERI-1, human 3' exonuclease (3'hExo), Drosophila exonuclease snipper (snp), and similar proteins from eukaryotes and bacteria. These are DEDDh-type DnaQ-like 3'-5' exonucleases containing three conserved sequen…
72	Sjc_0057290|Sjp_0057290|Prion	nuclease	exo			COG5018, KapD, Inhibitor of the KinA pathway to sporulation, predicted exonuclease [General function prediction only].
72	Sjc_0057290|Sjp_0057290|Prion	Rnase	exo			smart00479, EXOIII, exonuclease domain in DNA-polymerase alpha and epsilon chain, ribonuclease T and other exonucleases.
72	Sjc_0057290|Sjp_0057290|Prion	Rnase	exo			pfam00929, RNase_T, Exonuclease. This family includes a variety of exonuclease proteins, such as ribonuclease T and the epsilon subunit of DNA polymerase III.;.
72	Sjc_0057290|Sjp_0057290|Prion	Rnase	exo			cd06127, DEDDh, DEDDh 3'-5' exonuclease domain family. DEDDh exonucleases, part of the DnaQ-like (or DEDD) exonuclease superfamily, catalyze the excision of nucleoside monophosphates at the DNA or RNA termini in the 3'-5' direction. These proteins contain four invariant acidic residues in three conserved sequence motifs termed ExoI, ExoII and ExoIII. DEDDh exonucleases are classified as such beca…
73	Sjc_0075240|Sjp_0075240|ko:K10350	Rnase	exo			cd06133, ERI-1_3'hExo_like, DEDDh 3'-5' exonuclease domain of Caenorhabditis elegans ERI-1, human 3' exonuclease, and similar proteins. This subfamily is composed of Caenorhabditis elegans ERI-1, human 3' exonuclease (3'hExo), Drosophila exonuclease snipper (snp), and similar proteins from eukaryotes and bacteria. These are DEDDh-type DnaQ-like 3'-5' exonucleases containing three conserved sequen…
73	Sjc_0075240|Sjp_0075240|ko:K10350	nuclease	exo			COG5018, KapD, Inhibitor of the KinA pathway to sporulation, predicted exonuclease [General function prediction only].
73	Sjc_0075240|Sjp_0075240|ko:K10350	Rnase	exo			smart00479, EXOIII, exonuclease domain in DNA-polymerase alpha and epsilon chain, ribonuclease T and other exonucleases.
73	Sjc_0075240|Sjp_0075240|ko:K10350	Rnase	exo			pfam00929, RNase_T, Exonuclease. This family includes a variety of exonuclease proteins, such as ribonuclease T and the epsilon subunit of DNA polymerase III.;.
74	Sjc_0310060|Sjp_0310060|ko:K01149	Rnase	exo			cd11371, RNase_PH_MTR3, MTR3 subunit of eukaryotic exosome. The MTR3 subunit of eukaryotic exosome is a member of the RNase_PH family, named after the bacterial Ribonuclease PH, a 3'-5' exoribonuclease. Structurally all members of this family form hexameric rings (trimers of Rrp41-Rrp45, Rrp46-Rrp43, and Mtr3-Rrp42 dimers). The eukaryotic exosome core is composed of six individually encoded RNase…
74	Sjc_0310060|Sjp_0310060|ko:K01149	Rnase	exo			cd11370, RNase_PH_RRP41, RRP41 subunit of eukaryotic exosome. The RRP41 subunit of eukaryotic exosome is a member of the RNase_PH family, named after the bacterial Ribonuclease PH, a 3'-5' exoribonuclease. Structurally all members of this family form hexameric rings (trimers of Rrp41-Rrp45, Rrp46-Rrp43, and Mtr3-Rrp42 dimers). The eukaryotic exosome core is composed of six individually encoded RN…
74	Sjc_0310060|Sjp_0310060|ko:K01149	Rnase	exo			TIGR02065, ECX1, archaeal exosome-like complex exonuclease 1. This family contains the archaeal protein orthologous to the eukaryotic exosome protein Rrp41. It is somewhat more distantly related to the bacterial protein ribonuclease PH. An exosome-like complex has been demonstrated experimentally for the Archaea in Sulfolobus solfataricus, so members of this family are designated exosome complex …
74	Sjc_0310060|Sjp_0310060|ko:K01149	Rnase	exo			pfam01138, RNase_PH, 3' exoribonuclease family, domain 1. This family includes 3'-5' exoribonucleases. Ribonuclease PH contains a single copy of this domain, and removes nucleotide residues following the -CCA terminus of tRNA. Polyribonucleotide nucleotidyltransferase (PNPase) contains two tandem copies of the domain. PNPase is involved in mRNA degradation in a 3'-5' direction. The exosome is a 3…
74	Sjc_0310060|Sjp_0310060|ko:K01149	nuclease	exo			PRK03983, PRK03983, exosome complex exonuclease Rrp41; Provisional.
74	Sjc_0310060|Sjp_0310060|ko:K01149	Rnase	exo			cd11372, RNase_PH_RRP46, RRP46 subunit of eukaryotic exosome. The RRP46 subunit of eukaryotic exosome is a member of the RNase_PH family, named after the bacterial Ribonuclease PH, a 3'-5' exoribonuclease. Structurally all members of this family form hexameric rings (trimers of Rrp41-Rrp45, Rrp46-Rrp43, and Mtr3-Rrp42 dimers). The eukaryotic exosome core is composed of six individually encoded RN…
74	Sjc_0310060|Sjp_0310060|ko:K01149	Rnase	endo			COG0689, Rph, RNase PH [Translation, ribosomal structure and biogenesis].
74	Sjc_0310060|Sjp_0310060|ko:K01149	Rnase	exo			cd11366, RNase_PH_archRRP41, RRP41 subunit of archaeal exosome. The RRP41 subunit of the archaeal exosome is a member of the RNase_PH family, named after the bacterial Ribonuclease PH, a 3'-5' exoribonuclease. Structurally all members of this family form hexameric rings (trimers of dimers). In archaea, the ring is formed by three Rrp41:Rrp42 dimers. The central chamber within the ring contains th…
74	Sjc_0310060|Sjp_0310060|ko:K01149	Rnase	exo			cd11358, RNase_PH, RNase PH-like 3'-5' exoribonucleases. RNase PH-like 3'-5' exoribonucleases are enzymes that catalyze the 3' to 5' processing and decay of RNA substrates. Evolutionarily related members can be fond in prokaryotes, archaea, and eukaryotes. Bacterial ribonuclease PH contains a single copy of this domain, and removes nucleotide residues following the -CCA terminus of tRNA. Polyribo…
75	Sjc_0082600|Sjp_0082600|ko:K01175	Rnase	exo			cd06144, REX4_like, DEDDh 3'-5' exonuclease domain of RNA exonuclease 4, XPMC2, Interferon Stimulated Gene product of 20 kDa, and similar proteins. This subfamily is composed of RNA exonuclease 4 (REX4 or Rex4p), XPMC2, Interferon (IFN) Stimulated Gene product of 20 kDa (ISG20), and similar proteins. REX4 is involved in pre-rRNA processing. It controls the ratio between the two forms of 5.8S rRNA…
75	Sjc_0082600|Sjp_0082600|ko:K01175	Rnase	exo			cd06145, REX1_like, DEDDh 3'-5' exonuclease domain of RNA exonuclease 1, -3 and similar eukaryotic proteins. This subfamily is composed of RNA exonuclease 1 (REX1 or Rex1p), REX3 (or Rex3p), and similar eukaryotic proteins. In yeast, REX1 and REX3 are required for 5S rRNA and MRP (mitochondrial RNA processing) RNA maturation, respectively. They are DEDDh-type DnaQ-like 3'-5' exonucleases containi…
75	Sjc_0082600|Sjp_0082600|ko:K01175	nuclease	exo			cd06149, ISG20, DEDDh 3'-5' exonuclease domain of Interferon Stimulated Gene product of 20 kDa, and similar proteins. Interferon (IFN) Stimulated Gene product of 20 kDa (ISG20) is an IFN-induced antiviral exonuclease with a strong preference for single-stranded RNA and minor activity towards single-stranded DNA. It was also independently identified by its response to estrogen and was called HEM45…
75	Sjc_0082600|Sjp_0082600|ko:K01175	Rnase	exo			cd06137, DEDDh_RNase, DEDDh 3'-5' exonuclease domain of the eukaryotic exoribonucleases PAN2, RNA exonuclease (REX)-1,-3, and -4, ISG20, and similar proteins. This group is composed of eukaryotic exoribonucleases that include PAN2, RNA exonuclease 1 (REX1 or Rex1p), REX3 (Rex3p), REX4 (or Rex4p), ISG20, and similar proteins. They are DEDDh-type DnaQ-like 3'-5' exonucleases containing three conser…
75	Sjc_0082600|Sjp_0082600|ko:K01175	Rnase	exo			smart00479, EXOIII, exonuclease domain in DNA-polymerase alpha and epsilon chain, ribonuclease T and other exonucleases.
75	Sjc_0082600|Sjp_0082600|ko:K01175	Rnase	exo			pfam00929, RNase_T, Exonuclease. This family includes a variety of exonuclease proteins, such as ribonuclease T and the epsilon subunit of DNA polymerase III.;.
75	Sjc_0082600|Sjp_0082600|ko:K01175	Rnase	exo			cd06143, PAN2_exo, DEDDh 3'-5' exonuclease domain of the eukaryotic exoribonuclease PAN2. PAN2 is the catalytic subunit of poly(A) nuclease (PAN), a Pab1p-dependent 3'-5' exoribonuclease which plays an important role in the posttranscriptional maturation of pre-mRNAs. PAN catalyzes the deadenylation of poly(A) tails, which are initially synthesized to default lengths of 70 to 90, to mRNA-specific…
76	Sjc_0069070|Sjp_0069070|ko:K00784	Rnase	endo/exo	Maybe		TIGR02651, RNase_Z, ribonuclease Z. Processing of the 3-prime end of tRNA precursors may be the result of endonuclease or exonuclease activity, and differs in different species. Member of this family are ribonuclease Z, a tRNA 3-prime endonuclease that processes tRNAs to prepare for addition of CCA. In species where all tRNA sequences already have the CCA tail, such as E. coli, the need for such …
76	Sjc_0069070|Sjp_0069070|ko:K00784	Rnase	endo/exo			TIGR02651, RNase_Z, ribonuclease Z. Processing of the 3-prime end of tRNA precursors may be the result of endonuclease or exonuclease activity, and differs in different species. Member of this family are ribonuclease Z, a tRNA 3-prime endonuclease that processes tRNAs to prepare for addition of CCA. In species where all tRNA sequences already have the CCA tail, such as E. coli, the need for such …
76	Sjc_0069070|Sjp_0069070|ko:K00784	Rnase	endo			PRK00055, PRK00055, ribonuclease Z; Reviewed.
76	Sjc_0069070|Sjp_0069070|ko:K00784	Rnase	endo			PRK00055, PRK00055, ribonuclease Z; Reviewed.
76	Sjc_0069070|Sjp_0069070|ko:K00784	Rnase	endo			PRK00055, PRK00055, ribonuclease Z; Reviewed.
76	Sjc_0069070|Sjp_0069070|ko:K00784	Rnase	endo	yes		pfam13691, Lactamase_B_4, Family description. This is family of tRNase Z enzymes, that are closely related structurally to the Lactamase_B family members. tRNase Z is the endonuclease that is involved in tRNA 3'-end maturation through removal of the 3'-trailer sequences from tRNA precursors. The fission yeast Schizosaccharomyces pombe contains two candidate tRNase Zs encoded by two essential gene…
77	gi|254587306|emb|CAX83710.1|	Rnase	endo/exo			cd09076, L1-EN, Endonuclease domain (L1-EN) of the non-LTR retrotransposon LINE-1 (L1), and related domains. This family contains the endonuclease domain (L1-EN) of the non-LTR retrotransposon LINE-1 (L1), and related domains, including the endonuclease of Xenopus laevis Tx1. These retrotranspons belong to the subtype 2, L1-clade. LINES can be classified into two subtypes. Subtype 2 has two ORFs:…
77	gi|254587306|emb|CAX83710.1|	Rnase	endo			cd01650, RT_nLTR_like, RT_nLTR: Non-LTR (long terminal repeat) retrotransposon and non-LTR retrovirus reverse transcriptase (RT). This subfamily contains both non-LTR retrotransposons and non-LTR retrovirus RTs. RTs catalyze the conversion of single-stranded RNA into double-stranded DNA for integration into host chromosomes. RT is a multifunctional enzyme with RNA-directed DNA polymerase, DNA dir…
77	gi|254587306|emb|CAX83710.1|	nuclease	endo/exo			cd08372, EEP, Exonuclease-Endonuclease-Phosphatase (EEP) domain superfamily. This large superfamily includes the catalytic domain (exonuclease/endonuclease/phosphatase or EEP domain) of a diverse set of proteins including the ExoIII family of apurinic/apyrimidinic (AP) endonucleases, inositol polyphosphate 5-phosphatases (INPP5), neutral sphingomyelinases (nSMases), deadenylases (such as the vert…
78	gi|56758152|gb|AAW27216.1|	Rnase	endo/exo			TIGR02651, RNase_Z, ribonuclease Z. Processing of the 3-prime end of tRNA precursors may be the result of endonuclease or exonuclease activity, and differs in different species. Member of this family are ribonuclease Z, a tRNA 3-prime endonuclease that processes tRNAs to prepare for addition of CCA. In species where all tRNA sequences already have the CCA tail, such as E. coli, the need for such …
78	gi|56758152|gb|AAW27216.1|	Rnase	endo			TIGR02649, true_RNase_BN, ribonuclease BN. Members of this protein family are ribonuclease BN of Escherichia coli K-12 and closely related proteins believed to be equivalent in function. Note that E. coli appears to lack RNase Z per se, and this protein of E. coli appears orthologous to (but not functionally equivalent to) RNase Z of Bacillus subtilis and various other species. Meanwhile, the yih…
78	gi|56758152|gb|AAW27216.1|	Rnase	endo			PRK00055, PRK00055, ribonuclease Z; Reviewed.
78	gi|56758152|gb|AAW27216.1|	Rnase	endo			PRK00055, PRK00055, ribonuclease Z; Reviewed.
78	gi|56758152|gb|AAW27216.1|	Rnase	endo			PRK02126, PRK02126, ribonuclease Z; Provisional.
79	Sjc_0069960|Sjp_0069960|ko:K00784	Rnase	endo/exo			TIGR02651, RNase_Z, ribonuclease Z. Processing of the 3-prime end of tRNA precursors may be the result of endonuclease or exonuclease activity, and differs in different species. Member of this family are ribonuclease Z, a tRNA 3-prime endonuclease that processes tRNAs to prepare for addition of CCA. In species where all tRNA sequences already have the CCA tail, such as E. coli, the need for such …
79	Sjc_0069960|Sjp_0069960|ko:K00784	Rnase	endo			PRK00055, PRK00055, ribonuclease Z; Reviewed.
79	Sjc_0069960|Sjp_0069960|ko:K00784	Rnase	endo			TIGR02649, true_RNase_BN, ribonuclease BN. Members of this protein family are ribonuclease BN of Escherichia coli K-12 and closely related proteins believed to be equivalent in function. Note that E. coli appears to lack RNase Z per se, and this protein of E. coli appears orthologous to (but not functionally equivalent to) RNase Z of Bacillus subtilis and various other species. Meanwhile, the yih…

## Sheet: Nuclease
Additional file 1. Characteristics of putative nuclease sequences of S. japonicum.
No.	gene	Class	Endo/Exo	Signal	Metal	cdd
1	gi|76154301|gb|AAX25790.2|	nuclease	endo/exo	Maybe	Mg2+	cd09094, INPP5c_INPP5J-like, Catalytic inositol polyphosphate 5-phosphatase (INPP5c) domain of inositol polyphosphate 5-phosphatase J and related proteins. INPP5c domain of Inositol polyphosphate-5-phosphatase J (INPP5J), also known as PIB5PA or PIPP, and related proteins. This subfamily belongs to a family of Mg2+-dependent inositol polyphosphate 5-phosphatases, which hydrolyze the 5-phosphate f…
1	gi|76154301|gb|AAX25790.2|	nuclease	endo/exo	yes		cd09093, INPP5c_INPP5B, Catalytic inositol polyphosphate 5-phosphatase (INPP5c) domain of Type II inositol polyphosphate 5-phosphatase I, Oculocerebrorenal syndrome of Lowe 1, and related proteins. This subfamily contains the INPP5c domain of type II inositol polyphosphate 5-phosphatase I (INPP5B), Oculocerebrorenal syndrome of Lowe 1 (OCRL-1), and related proteins. It belongs to a family of Mg2+…
1	gi|76154301|gb|AAX25790.2|	nuclease	endo/exo	yes		cd09074, INPP5c, Catalytic domain of inositol polyphosphate 5-phosphatases. Inositol polyphosphate 5-phosphatases (5-phosphatases) are signal-modifying enzymes, which hydrolyze the 5-phosphate from the inositol ring of specific 5-position phosphorylated phosphoinositides (PIs) and inositol phosphates (IPs), such as PI(4,5)P2, PI(3,4,5)P3, PI(3,5)P2, I(1,4,5)P3, and I(1,3,4,5)P4. These enzymes are…
1	gi|76154301|gb|AAX25790.2|	nuclease				smart00128, IPPc, Inositol polyphosphate phosphatase, catalytic domain homologues. Mg(2+)-dependent/Li(+)-sensitive enzymes.
1	gi|76154301|gb|AAX25790.2|	nuclease	endo/exo			cd09090, INPP5c_ScInp51p-like, Catalytic inositol polyphosphate 5-phosphatase (INPP5c) domain of Saccharomyces cerevisiae Inp51p, Inp52p, and Inp53p, and related proteins. This subfamily contains the INPP5c domain of three Saccharomyces cerevisiae synaptojanin-like inositol polyphosphate 5-phosphatases (INP51, INP52, and INP53), Schizosaccharomyces pombe synaptojanin (SPsynaptojanin), and related…
1	gi|76154301|gb|AAX25790.2|	nuclease	endo/exo			cd09089, INPP5c_Synj, Catalytic inositol polyphosphate 5-phosphatase (INPP5c) domain of synaptojanins. This subfamily contains the INPP5c domains of two human synaptojanins, synaptojanin 1 (Synj1) and synaptojanin 2 (Synj2), and related proteins. It belongs to a family of Mg2+-dependent inositol polyphosphate 5-phosphatases, which hydrolyze the 5-phosphate from the inositol ring of various 5-posi…
1	gi|76154301|gb|AAX25790.2|	nuclease	endo/exo			cd09095, INPP5c_INPP5E-like, Catalytic inositol polyphosphate 5-phosphatase (INPP5c) domain of Inositol polyphosphate-5-phosphatase E and related proteins. INPP5c domain of Inositol polyphosphate-5-phosphatase E (also called type IV or 72 kDa 5-phosphatase), rat pharbin, and related proteins. This subfamily belongs to a family of Mg2+-dependent inositol polyphosphate 5-phosphatases, which hydroly…
1	gi|76154301|gb|AAX25790.2|	nuclease		yes		COG5411, COG5411, Phosphatidylinositol 5-phosphate phosphatase [Signal transduction mechanisms].
1	gi|76154301|gb|AAX25790.2|	nuclease	endo/exo	yes		cd09091, INPP5c_SHIP, Catalytic inositol polyphosphate 5-phosphatase (INPP5c) domain of SH2 domain containing inositol polyphosphate 5-phosphatase-1 and -2, and related proteins. This subfamily contains the INPP5c domain of SHIP1 (SH2 domain containing inositol polyphosphate 5-phosphatase-1, also known as SHIP/INPP5D), and SHIP2 (also known as INPPL1). It belongs to a family of Mg2+-dependent ino…
1	gi|76154301|gb|AAX25790.2|	nuclease	endo/exo			cd09099, INPP5c_Synj2, Catalytic inositol polyphosphate 5-phosphatase (INPP5c) domain of synaptojanin 2. This subfamily contains the INPP5c domains of human synaptojanin 2 (Synj2) and related proteins. It belongs to a family of Mg2+-dependent inositol polyphosphate 5-phosphatases, which hydrolyze the 5-phosphate from the inositol ring of various 5-position phosphorylated phosphoinositides (PIs) a…
1	gi|76154301|gb|AAX25790.2|	nuclease	endo/exo			cd09098, INPP5c_Synj1, Catalytic inositol polyphosphate 5-phosphatase (INPP5c) domain of synaptojanin 1. This subfamily contains the INPP5c domains of human synaptojanin 1 (Synj1) and related proteins. It belongs to a family of Mg2+-dependent inositol polyphosphate 5-phosphatases, which hydrolyze the 5-phosphate from the inositol ring of various 5-position phosphorylated phosphoinositides (PIs) a…
1	gi|76154301|gb|AAX25790.2|	nuclease	endo/exo	yes		cd09100, INPP5c_SHIP1-INPP5D, Catalytic inositol polyphosphate 5-phosphatase (INPP5c) domain of SH2 domain containing inositol polyphosphate 5-phosphatase-1 and related proteins. This subfamily contains the INPP5c domain of SHIP1 (SH2 domain containing inositol polyphosphate 5-phosphatase-1, also known as SHIP/INPP5D) and related proteins. It belongs to a family of Mg2+-dependent inositol polypho…
1	gi|76154301|gb|AAX25790.2|	nuclease	endo/exo	yes		cd09101, INPP5c_SHIP2-INPPL1, Catalytic inositol polyphosphate 5-phosphatase (INPP5c) domain of SH2 domain containing inositol 5-phosphatase-2 and related proteins. This subfamily contains the INPP5c domain of SHIP2 (SH2 domain containing inositol 5-phosphatase-2, also called INPPL1) and related proteins. It belongs to a family of Mg2+-dependent inositol polyphosphate 5-phosphatases, which hydrol…
2	gi|56758758|gb|AAW27519.1|	nuclease	endo/exo	Maybe		cd09078, nSMase, Neutral sphingomyelinases (nSMase) catalyze the hydrolysis of sphingomyelin in biological membranes to ceramide and phosphorylcholine. Sphingomyelinases (SMase) are phosphodiesterases that catalyze the hydrolysis of sphingomyelin to ceramide and phosphorylcholine. Eukaryotic SMases have been classified according to their pH optima and are known as acid SMase, alkaline SMase, and …
2	gi|56758758|gb|AAW27519.1|	nuclease	endo/exo	yes		cd09079, RgfB-like, Streptococcus agalactiae RgfB, part of a putative two component signal transduction system, and related proteins. This family includes Streptococcus agalactiae RgfB (for regulator of fibrinogen binding) and related proteins. The function of RgfB is unknown. It is part of a putative two component signal transduction system designated rgfBDAC (the rgf locus was identified in a s…
2	gi|56758758|gb|AAW27519.1|	nuclease	endo/exo			cd09080, TDP2, Phosphodiesterase domain of human TDP2, a 5'-tyrosyl DNA phosphodiesterase, and related domains. Human TDP2, also known as TTRAP (TRAF/TNFR-associated factors, and tumor necrosis factor receptor/TNFR-associated protein), is a 5'-tyrosyl DNA phosphodiesterase. It is required for the efficient repair of topoisomerase II-induced DNA double strand breaks. The topoisomerase is covalentl…
3	gi|56754911|gb|AAW25638.1|	nuclease	endo/exo	Maybe	Mg2+	cd09093, INPP5c_INPP5B, Catalytic inositol polyphosphate 5-phosphatase (INPP5c) domain of Type II inositol polyphosphate 5-phosphatase I, Oculocerebrorenal syndrome of Lowe 1, and related proteins. This subfamily contains the INPP5c domain of type II inositol polyphosphate 5-phosphatase I (INPP5B), Oculocerebrorenal syndrome of Lowe 1 (OCRL-1), and related proteins. It belongs to a family of Mg2+…
3	gi|56754911|gb|AAW25638.1|	nuclease	endo/exo	yes		cd09074, INPP5c, Catalytic domain of inositol polyphosphate 5-phosphatases. Inositol polyphosphate 5-phosphatases (5-phosphatases) are signal-modifying enzymes, which hydrolyze the 5-phosphate from the inositol ring of specific 5-position phosphorylated phosphoinositides (PIs) and inositol phosphates (IPs), such as PI(4,5)P2, PI(3,4,5)P3, PI(3,5)P2, I(1,4,5)P3, and I(1,3,4,5)P4. These enzymes are…
3	gi|56754911|gb|AAW25638.1|	nuclease				smart00128, IPPc, Inositol polyphosphate phosphatase, catalytic domain homologues. Mg(2+)-dependent/Li(+)-sensitive enzymes.
3	gi|56754911|gb|AAW25638.1|	nuclease	endo/exo			cd09090, INPP5c_ScInp51p-like, Catalytic inositol polyphosphate 5-phosphatase (INPP5c) domain of Saccharomyces cerevisiae Inp51p, Inp52p, and Inp53p, and related proteins. This subfamily contains the INPP5c domain of three Saccharomyces cerevisiae synaptojanin-like inositol polyphosphate 5-phosphatases (INP51, INP52, and INP53), Schizosaccharomyces pombe synaptojanin (SPsynaptojanin), and related…
3	gi|56754911|gb|AAW25638.1|	nuclease	endo/exo			cd09094, INPP5c_INPP5J-like, Catalytic inositol polyphosphate 5-phosphatase (INPP5c) domain of inositol polyphosphate 5-phosphatase J and related proteins. INPP5c domain of Inositol polyphosphate-5-phosphatase J (INPP5J), also known as PIB5PA or PIPP, and related proteins. This subfamily belongs to a family of Mg2+-dependent inositol polyphosphate 5-phosphatases, which hydrolyze the 5-phosphate f…
3	gi|56754911|gb|AAW25638.1|	nuclease	endo/exo			cd09095, INPP5c_INPP5E-like, Catalytic inositol polyphosphate 5-phosphatase (INPP5c) domain of Inositol polyphosphate-5-phosphatase E and related proteins. INPP5c domain of Inositol polyphosphate-5-phosphatase E (also called type IV or 72 kDa 5-phosphatase), rat pharbin, and related proteins. This subfamily belongs to a family of Mg2+-dependent inositol polyphosphate 5-phosphatases, which hydroly…
3	gi|56754911|gb|AAW25638.1|	nuclease	endo/exo			cd09089, INPP5c_Synj, Catalytic inositol polyphosphate 5-phosphatase (INPP5c) domain of synaptojanins. This subfamily contains the INPP5c domains of two human synaptojanins, synaptojanin 1 (Synj1) and synaptojanin 2 (Synj2), and related proteins. It belongs to a family of Mg2+-dependent inositol polyphosphate 5-phosphatases, which hydrolyze the 5-phosphate from the inositol ring of various 5-posi…
3	gi|56754911|gb|AAW25638.1|	nuclease		yes		COG5411, COG5411, Phosphatidylinositol 5-phosphate phosphatase [Signal transduction mechanisms].
3	gi|56754911|gb|AAW25638.1|	nuclease	endo/exo			cd09098, INPP5c_Synj1, Catalytic inositol polyphosphate 5-phosphatase (INPP5c) domain of synaptojanin 1. This subfamily contains the INPP5c domains of human synaptojanin 1 (Synj1) and related proteins. It belongs to a family of Mg2+-dependent inositol polyphosphate 5-phosphatases, which hydrolyze the 5-phosphate from the inositol ring of various 5-position phosphorylated phosphoinositides (PIs) a…
3	gi|56754911|gb|AAW25638.1|	nuclease	endo/exo			cd09099, INPP5c_Synj2, Catalytic inositol polyphosphate 5-phosphatase (INPP5c) domain of synaptojanin 2. This subfamily contains the INPP5c domains of human synaptojanin 2 (Synj2) and related proteins. It belongs to a family of Mg2+-dependent inositol polyphosphate 5-phosphatases, which hydrolyze the 5-phosphate from the inositol ring of various 5-position phosphorylated phosphoinositides (PIs) a…
3	gi|56754911|gb|AAW25638.1|	nuclease	endo/exo	yes		cd09091, INPP5c_SHIP, Catalytic inositol polyphosphate 5-phosphatase (INPP5c) domain of SH2 domain containing inositol polyphosphate 5-phosphatase-1 and -2, and related proteins. This subfamily contains the INPP5c domain of SHIP1 (SH2 domain containing inositol polyphosphate 5-phosphatase-1, also known as SHIP/INPP5D), and SHIP2 (also known as INPPL1). It belongs to a family of Mg2+-dependent ino…
3	gi|56754911|gb|AAW25638.1|	nuclease	endo/exo	yes		cd09100, INPP5c_SHIP1-INPP5D, Catalytic inositol polyphosphate 5-phosphatase (INPP5c) domain of SH2 domain containing inositol polyphosphate 5-phosphatase-1 and related proteins. This subfamily contains the INPP5c domain of SHIP1 (SH2 domain containing inositol polyphosphate 5-phosphatase-1, also known as SHIP/INPP5D) and related proteins. It belongs to a family of Mg2+-dependent inositol polypho…
3	gi|56754911|gb|AAW25638.1|	nuclease	endo/exo	yes		cd09101, INPP5c_SHIP2-INPPL1, Catalytic inositol polyphosphate 5-phosphatase (INPP5c) domain of SH2 domain containing inositol 5-phosphatase-2 and related proteins. This subfamily contains the INPP5c domain of SHIP2 (SH2 domain containing inositol 5-phosphatase-2, also called INPPL1) and related proteins. It belongs to a family of Mg2+-dependent inositol polyphosphate 5-phosphatases, which hydrol…
4	gi|226478892|emb|CAX72941.1|	nuclease	endo/exo	Maybe	Mg2+	cd09095, INPP5c_INPP5E-like, Catalytic inositol polyphosphate 5-phosphatase (INPP5c) domain of Inositol polyphosphate-5-phosphatase E and related proteins. INPP5c domain of Inositol polyphosphate-5-phosphatase E (also called type IV or 72 kDa 5-phosphatase), rat pharbin, and related proteins. This subfamily belongs to a family of Mg2+-dependent inositol polyphosphate 5-phosphatases, which hydroly…
4	gi|226478892|emb|CAX72941.1|	nuclease	endo/exo	yes		cd09074, INPP5c, Catalytic domain of inositol polyphosphate 5-phosphatases. Inositol polyphosphate 5-phosphatases (5-phosphatases) are signal-modifying enzymes, which hydrolyze the 5-phosphate from the inositol ring of specific 5-position phosphorylated phosphoinositides (PIs) and inositol phosphates (IPs), such as PI(4,5)P2, PI(3,4,5)P3, PI(3,5)P2, I(1,4,5)P3, and I(1,3,4,5)P4. These enzymes are…
4	gi|226478892|emb|CAX72941.1|	nuclease	endo/exo			cd09090, INPP5c_ScInp51p-like, Catalytic inositol polyphosphate 5-phosphatase (INPP5c) domain of Saccharomyces cerevisiae Inp51p, Inp52p, and Inp53p, and related proteins. This subfamily contains the INPP5c domain of three Saccharomyces cerevisiae synaptojanin-like inositol polyphosphate 5-phosphatases (INP51, INP52, and INP53), Schizosaccharomyces pombe synaptojanin (SPsynaptojanin), and related…
4	gi|226478892|emb|CAX72941.1|	nuclease				smart00128, IPPc, Inositol polyphosphate phosphatase, catalytic domain homologues. Mg(2+)-dependent/Li(+)-sensitive enzymes.
4	gi|226478892|emb|CAX72941.1|	nuclease	endo/exo	yes		cd09093, INPP5c_INPP5B, Catalytic inositol polyphosphate 5-phosphatase (INPP5c) domain of Type II inositol polyphosphate 5-phosphatase I, Oculocerebrorenal syndrome of Lowe 1, and related proteins. This subfamily contains the INPP5c domain of type II inositol polyphosphate 5-phosphatase I (INPP5B), Oculocerebrorenal syndrome of Lowe 1 (OCRL-1), and related proteins. It belongs to a family of Mg2+…
4	gi|226478892|emb|CAX72941.1|	nuclease	endo/exo			cd09094, INPP5c_INPP5J-like, Catalytic inositol polyphosphate 5-phosphatase (INPP5c) domain of inositol polyphosphate 5-phosphatase J and related proteins. INPP5c domain of Inositol polyphosphate-5-phosphatase J (INPP5J), also known as PIB5PA or PIPP, and related proteins. This subfamily belongs to a family of Mg2+-dependent inositol polyphosphate 5-phosphatases, which hydrolyze the 5-phosphate f…
4	gi|226478892|emb|CAX72941.1|	nuclease	endo/exo			cd09089, INPP5c_Synj, Catalytic inositol polyphosphate 5-phosphatase (INPP5c) domain of synaptojanins. This subfamily contains the INPP5c domains of two human synaptojanins, synaptojanin 1 (Synj1) and synaptojanin 2 (Synj2), and related proteins. It belongs to a family of Mg2+-dependent inositol polyphosphate 5-phosphatases, which hydrolyze the 5-phosphate from the inositol ring of various 5-posi…
4	gi|226478892|emb|CAX72941.1|	nuclease		yes		COG5411, COG5411, Phosphatidylinositol 5-phosphate phosphatase [Signal transduction mechanisms].
4	gi|226478892|emb|CAX72941.1|	nuclease	endo/exo	yes		cd09100, INPP5c_SHIP1-INPP5D, Catalytic inositol polyphosphate 5-phosphatase (INPP5c) domain of SH2 domain containing inositol polyphosphate 5-phosphatase-1 and related proteins. This subfamily contains the INPP5c domain of SHIP1 (SH2 domain containing inositol polyphosphate 5-phosphatase-1, also known as SHIP/INPP5D) and related proteins. It belongs to a family of Mg2+-dependent inositol polypho…
4	gi|226478892|emb|CAX72941.1|	nuclease	endo/exo			cd09098, INPP5c_Synj1, Catalytic inositol polyphosphate 5-phosphatase (INPP5c) domain of synaptojanin 1. This subfamily contains the INPP5c domains of human synaptojanin 1 (Synj1) and related proteins. It belongs to a family of Mg2+-dependent inositol polyphosphate 5-phosphatases, which hydrolyze the 5-phosphate from the inositol ring of various 5-position phosphorylated phosphoinositides (PIs) a…
4	gi|226478892|emb|CAX72941.1|	nuclease	endo/exo	yes		cd09091, INPP5c_SHIP, Catalytic inositol polyphosphate 5-phosphatase (INPP5c) domain of SH2 domain containing inositol polyphosphate 5-phosphatase-1 and -2, and related proteins. This subfamily contains the INPP5c domain of SHIP1 (SH2 domain containing inositol polyphosphate 5-phosphatase-1, also known as SHIP/INPP5D), and SHIP2 (also known as INPPL1). It belongs to a family of Mg2+-dependent ino…
4	gi|226478892|emb|CAX72941.1|	nuclease	endo/exo			cd09099, INPP5c_Synj2, Catalytic inositol polyphosphate 5-phosphatase (INPP5c) domain of synaptojanin 2. This subfamily contains the INPP5c domains of human synaptojanin 2 (Synj2) and related proteins. It belongs to a family of Mg2+-dependent inositol polyphosphate 5-phosphatases, which hydrolyze the 5-phosphate from the inositol ring of various 5-position phosphorylated phosphoinositides (PIs) a…
4	gi|226478892|emb|CAX72941.1|	nuclease	endo/exo	yes		cd09101, INPP5c_SHIP2-INPPL1, Catalytic inositol polyphosphate 5-phosphatase (INPP5c) domain of SH2 domain containing inositol 5-phosphatase-2 and related proteins. This subfamily contains the INPP5c domain of SHIP2 (SH2 domain containing inositol 5-phosphatase-2, also called INPPL1) and related proteins. It belongs to a family of Mg2+-dependent inositol polyphosphate 5-phosphatases, which hydrol…
5	Sjc_0013420|Sjp_0013420|ko:K01099	nuclease	endo/exo	Maybe	Mg2+	cd09089, INPP5c_Synj, Catalytic inositol polyphosphate 5-phosphatase (INPP5c) domain of synaptojanins. This subfamily contains the INPP5c domains of two human synaptojanins, synaptojanin 1 (Synj1) and synaptojanin 2 (Synj2), and related proteins. It belongs to a family of Mg2+-dependent inositol polyphosphate 5-phosphatases, which hydrolyze the 5-phosphate from the inositol ring of various 5-posi…
5	Sjc_0013420|Sjp_0013420|ko:K01099	nuclease	endo/exo			cd09098, INPP5c_Synj1, Catalytic inositol polyphosphate 5-phosphatase (INPP5c) domain of synaptojanin 1. This subfamily contains the INPP5c domains of human synaptojanin 1 (Synj1) and related proteins. It belongs to a family of Mg2+-dependent inositol polyphosphate 5-phosphatases, which hydrolyze the 5-phosphate from the inositol ring of various 5-position phosphorylated phosphoinositides (PIs) a…
5	Sjc_0013420|Sjp_0013420|ko:K01099	nuclease	endo/exo			cd09099, INPP5c_Synj2, Catalytic inositol polyphosphate 5-phosphatase (INPP5c) domain of synaptojanin 2. This subfamily contains the INPP5c domains of human synaptojanin 2 (Synj2) and related proteins. It belongs to a family of Mg2+-dependent inositol polyphosphate 5-phosphatases, which hydrolyze the 5-phosphate from the inositol ring of various 5-position phosphorylated phosphoinositides (PIs) a…
5	Sjc_0013420|Sjp_0013420|ko:K01099	nuclease	endo/exo			cd09090, INPP5c_ScInp51p-like, Catalytic inositol polyphosphate 5-phosphatase (INPP5c) domain of Saccharomyces cerevisiae Inp51p, Inp52p, and Inp53p, and related proteins. This subfamily contains the INPP5c domain of three Saccharomyces cerevisiae synaptojanin-like inositol polyphosphate 5-phosphatases (INP51, INP52, and INP53), Schizosaccharomyces pombe synaptojanin (SPsynaptojanin), and related…
5	Sjc_0013420|Sjp_0013420|ko:K01099	nuclease	endo/exo	yes		cd09093, INPP5c_INPP5B, Catalytic inositol polyphosphate 5-phosphatase (INPP5c) domain of Type II inositol polyphosphate 5-phosphatase I, Oculocerebrorenal syndrome of Lowe 1, and related proteins. This subfamily contains the INPP5c domain of type II inositol polyphosphate 5-phosphatase I (INPP5B), Oculocerebrorenal syndrome of Lowe 1 (OCRL-1), and related proteins. It belongs to a family of Mg2+…
5	Sjc_0013420|Sjp_0013420|ko:K01099	nuclease				smart00128, IPPc, Inositol polyphosphate phosphatase, catalytic domain homologues. Mg(2+)-dependent/Li(+)-sensitive enzymes.
5	Sjc_0013420|Sjp_0013420|ko:K01099	nuclease	endo/exo	yes		cd09074, INPP5c, Catalytic domain of inositol polyphosphate 5-phosphatases. Inositol polyphosphate 5-phosphatases (5-phosphatases) are signal-modifying enzymes, which hydrolyze the 5-phosphate from the inositol ring of specific 5-position phosphorylated phosphoinositides (PIs) and inositol phosphates (IPs), such as PI(4,5)P2, PI(3,4,5)P3, PI(3,5)P2, I(1,4,5)P3, and I(1,3,4,5)P4. These enzymes are…
5	Sjc_0013420|Sjp_0013420|ko:K01099	nuclease		yes		COG5329, COG5329, Phosphoinositide polyphosphatase (Sac family) [Signal transduction mechanisms].
5	Sjc_0013420|Sjp_0013420|ko:K01099	nuclease	endo/exo			cd09094, INPP5c_INPP5J-like, Catalytic inositol polyphosphate 5-phosphatase (INPP5c) domain of inositol polyphosphate 5-phosphatase J and related proteins. INPP5c domain of Inositol polyphosphate-5-phosphatase J (INPP5J), also known as PIB5PA or PIPP, and related proteins. This subfamily belongs to a family of Mg2+-dependent inositol polyphosphate 5-phosphatases, which hydrolyze the 5-phosphate f…
5	Sjc_0013420|Sjp_0013420|ko:K01099	nuclease		yes		COG5411, COG5411, Phosphatidylinositol 5-phosphate phosphatase [Signal transduction mechanisms].
5	Sjc_0013420|Sjp_0013420|ko:K01099	nuclease	endo/exo			cd09095, INPP5c_INPP5E-like, Catalytic inositol polyphosphate 5-phosphatase (INPP5c) domain of Inositol polyphosphate-5-phosphatase E and related proteins. INPP5c domain of Inositol polyphosphate-5-phosphatase E (also called type IV or 72 kDa 5-phosphatase), rat pharbin, and related proteins. This subfamily belongs to a family of Mg2+-dependent inositol polyphosphate 5-phosphatases, which hydroly…
5	Sjc_0013420|Sjp_0013420|ko:K01099	nuclease	endo/exo	yes		cd09091, INPP5c_SHIP, Catalytic inositol polyphosphate 5-phosphatase (INPP5c) domain of SH2 domain containing inositol polyphosphate 5-phosphatase-1 and -2, and related proteins. This subfamily contains the INPP5c domain of SHIP1 (SH2 domain containing inositol polyphosphate 5-phosphatase-1, also known as SHIP/INPP5D), and SHIP2 (also known as INPPL1). It belongs to a family of Mg2+-dependent ino…
5	Sjc_0013420|Sjp_0013420|ko:K01099	nuclease	endo/exo	yes		cd09101, INPP5c_SHIP2-INPPL1, Catalytic inositol polyphosphate 5-phosphatase (INPP5c) domain of SH2 domain containing inositol 5-phosphatase-2 and related proteins. This subfamily contains the INPP5c domain of SHIP2 (SH2 domain containing inositol 5-phosphatase-2, also called INPPL1) and related proteins. It belongs to a family of Mg2+-dependent inositol polyphosphate 5-phosphatases, which hydrol…
5	Sjc_0013420|Sjp_0013420|ko:K01099	nuclease	endo/exo	yes		cd09100, INPP5c_SHIP1-INPP5D, Catalytic inositol polyphosphate 5-phosphatase (INPP5c) domain of SH2 domain containing inositol polyphosphate 5-phosphatase-1 and related proteins. This subfamily contains the INPP5c domain of SHIP1 (SH2 domain containing inositol polyphosphate 5-phosphatase-1, also known as SHIP/INPP5D) and related proteins. It belongs to a family of Mg2+-dependent inositol polypho…
6	Sjc_0050150|Sjp_0050150|ko:K10746	nuclease	endo/exo		Mg2+/Mn2+	cd09857, PIN_EXO1, PIN domain of Exonuclease-1, a structure-specific, divalent-metal-ion dependent, 5' nuclease and homologs. Exonuclease-1 (EXO1) is involved in multiple, eukaryotic DNA metabolic pathways, including DNA replication processes (5' flap DNA endonuclease activity and double stranded DNA 5'-exonuclease activity), DNA repair processes (DNA mismatch repair (MMR) and post-replication re…
6	Sjc_0050150|Sjp_0050150|ko:K10746	nuclease	endo/exo			cd00128, PIN_FEN1_EXO1-like, PIN domains of Flap Endonuclease-1 (FEN1)-like and Exonuclease-1 (EXO1)-like nucleases, structure-specific, divalent-metal-ion dependent, 5' nucleases. PIN (PilT N terminus) domain of Flap Endonuclease-1 (FEN1) and Exonuclease-1 (EXO1)-like nucleases: FEN1, EXO1, Mkt1, Gap endonuclease 1 (GEN1) and Xeroderma pigmentosum complementation group G (XPG) nuclease are membe…
6	Sjc_0050150|Sjp_0050150|ko:K10746	nuclease	endo			cd09858, PIN_MKT1, PIN domain of Mkt1: A global regulator of mRNAs encoding mitochondrial proteins and eukaryotic homologs. The Mkt1 gene product interacts with the Poly(A)-binding protein associated factor, Pbp1, and is present at the 3' end of RNA transcripts during translation. The Mkt1-Pbp1 complex is involved in the post-transcriptional regulation of HO endonuclease expression. Mkt1 and euka…
6	Sjc_0050150|Sjp_0050150|ko:K10746	nuclease				smart00485, XPGN, Xeroderma pigmentosum G N-region. domain in nucleases.
6	Sjc_0050150|Sjp_0050150|ko:K10746	nuclease	endo/exo			TIGR03674, fen_arch, flap structure-specific endonuclease. Endonuclease that cleaves the 5'-overhanging flap structure that is generated by displacement synthesis when DNA polymerase encounters the 5'-end of a downstream Okazaki fragment. Has 5'-endo-/exonuclease and 5'-pseudo-Y-endonuclease activities. Cleaves the junction between single and double-stranded regions of flap DNA.
6	Sjc_0050150|Sjp_0050150|ko:K10746	nuclease	endo			PTZ00217, PTZ00217, flap endonuclease-1; Provisional.
6	Sjc_0050150|Sjp_0050150|ko:K10746	nuclease				cd09868, PIN_XPG, PIN domain of Xeroderma pigmentosum complementation group G (XPG) nuclease, a structure-specific, divalent-metal-ion dependent, 5' nuclease and homologs. The Xeroderma pigmentosum complementation group G (XPG) nuclease plays a central role in nucleotide excision repair (NER) in cleaving DNA bubble structures or loops. XPG is a member of the structure-specific, 5' nuclease family…
6	Sjc_0050150|Sjp_0050150|ko:K10746	nuclease	endo			PRK03980, PRK03980, flap endonuclease-1; Provisional.
6	Sjc_0050150|Sjp_0050150|ko:K10746	nuclease	endo/exo			cd09867, PIN_FEN1, PIN domain of Flap Endonuclease-1, a structure-specific, divalent-metal-ion dependent, 5' nuclease and homologs. Flap endonuclease-1 (FEN1) is involved in multiple DNA metabolic pathways, including DNA replication processes (5' flap DNA endonuclease activity and double stranded DNA 5'-exonuclease activity) and DNA repair processes (long-patch base excision repair) in eukaryotes…
6	Sjc_0050150|Sjp_0050150|ko:K10746	nuclease	exo			COG0258, Exo, 5'-3' exonuclease (including N-terminal domain of PolI) [DNA replication, recombination, and repair].
6	Sjc_0050150|Sjp_0050150|ko:K10746	nuclease				smart00484, XPGI, Xeroderma pigmentosum G I-region. domain in nucleases.
6	Sjc_0050150|Sjp_0050150|ko:K10746	nuclease	endo			cd09870, PIN_YEN1, PIN domain of Yeast Endonuclease 1, a structure-specific, divalent-metal-ion dependent, 5' nuclease and fungal homologs. Yeast Endonuclease 1 (YEN1) is a Holliday junction resolvase which promotes reciprocal exchange during mitotic recombination to maintain genome integrity in budding yeast. YEN1 is a member of the structure-specific, 5' nuclease family that catalyzes hydrolysi…
6	Sjc_0050150|Sjp_0050150|ko:K10746	nuclease	endo			cd09869, PIN_GEN1, PIN domain of Gap Endonuclease 1, a structure-specific, divalent-metal-ion dependent, 5' nuclease and homologs. Gap Endonuclease 1 (GEN1) is a Holliday junction resolvase reported to symmetrically cleave Holliday junctions and allow religation without additional processing. GEN1 is a member of the structure-specific, 5' nuclease family that catalyzes hydrolysis of DNA duplex-co…
6	Sjc_0050150|Sjp_0050150|ko:K10746	nuclease	endo			cd09856, PIN_FEN1-like, PIN domain of Flap Endonuclease-1 (FEN1)-like, structure-specific, divalent-metal-ion dependent, 5' nucleases. PIN (PilT N terminus) domain of Flap Endonuclease-1 (FEN1)-like nucleases: FEN1, Gap endonuclease 1 (GEN1) and Xeroderma pigmentosum complementation group G (XPG) nuclease are members of the structure-specific, 5' nuclease family that catalyzes hydrolysis of DNA d…
6	Sjc_0050150|Sjp_0050150|ko:K10746	nuclease	endo/exo			cd09908, H3TH_EXO1, H3TH domain of Exonuclease-1, a structure-specific, divalent-metal-ion dependent, 5' nuclease. Exonuclease-1 (EXO1) is involved in multiple, eukaryotic DNA metabolic pathways, including DNA replication processes (5' flap DNA endonuclease activity and double stranded DNA 5'-exonuclease activity), DNA repair processes (DNA mismatch repair (MMR) and post-replication repair (PRR),…
6	Sjc_0050150|Sjp_0050150|ko:K10746	nuclease	endo			TIGR00600, rad2, DNA excision repair protein (rad2). All proteins in this family for which functions are known are flap endonucleases that generate the 3' incision next to DNA damage as part of nucleotide excision repair. This family is related to many other flap endonuclease families including the fen1 family. This family is based on the phylogenomic analysis of JA Eisen (1999, Ph.D. Thesis, Sta…
6	Sjc_0050150|Sjp_0050150|ko:K10746	Rnase	endo/exo		Mg2+/Mn2+/Zn2+ or Co2+	cd09852, PIN_SF, PIN (PilT N terminus) domain: Superfamily. PIN_SF The PIN (PilT N terminus) domain belongs to a large nuclease superfamily with representatives from eukaryota, eubacteria, and archaea. PIN domains were originally named for their sequence similarity to the N-terminal domain of an annotated pili biogenesis protein, PilT, a domain fusion between a PIN-domain and a PilT ATPase domain…
6	Sjc_0050150|Sjp_0050150|ko:K10746	nuclease	endo/exo			cd09901, H3TH_FEN1-like, H3TH domains of Flap endonuclease-1 (FEN1)-like structure specific 5' nucleases: FEN1 (eukaryotic) and EXO1. The 5' nucleases within this family are capable of both 5'-3' exonucleolytic activity and cleaving bifurcated or branched DNA, in an endonucleolytic, structure-specific manner, and are involved in DNA replication, repair, and recombination. This family includes the…
6	Sjc_0050150|Sjp_0050150|ko:K10746	nuclease	endo/exo			cd09897, H3TH_FEN1-XPG-like, H3TH domains of Flap endonuclease-1 (FEN1)-like structure specific 5' nucleases. The 5' nucleases within this family are capable of both 5'-3' exonucleolytic activity and cleaving bifurcated or branched DNA, in an endonucleolytic, structure-specific manner, and are involved in DNA replication, repair, and recombination. This family includes the H3TH (helix-3-turn-heli…
7	Sjc_0073930|Sjp_0073930|ko:K01106	nuclease	endo/exo	Maybe	Mg2+	cd09094, INPP5c_INPP5J-like, Catalytic inositol polyphosphate 5-phosphatase (INPP5c) domain of inositol polyphosphate 5-phosphatase J and related proteins. INPP5c domain of Inositol polyphosphate-5-phosphatase J (INPP5J), also known as PIB5PA or PIPP, and related proteins. This subfamily belongs to a family of Mg2+-dependent inositol polyphosphate 5-phosphatases, which hydrolyze the 5-phosphate f…
7	Sjc_0073930|Sjp_0073930|ko:K01106	nuclease	endo/exo	yes		cd09074, INPP5c, Catalytic domain of inositol polyphosphate 5-phosphatases. Inositol polyphosphate 5-phosphatases (5-phosphatases) are signal-modifying enzymes, which hydrolyze the 5-phosphate from the inositol ring of specific 5-position phosphorylated phosphoinositides (PIs) and inositol phosphates (IPs), such as PI(4,5)P2, PI(3,4,5)P3, PI(3,5)P2, I(1,4,5)P3, and I(1,3,4,5)P4. These enzymes are…
7	Sjc_0073930|Sjp_0073930|ko:K01106	nuclease	endo/exo	yes		cd09093, INPP5c_INPP5B, Catalytic inositol polyphosphate 5-phosphatase (INPP5c) domain of Type II inositol polyphosphate 5-phosphatase I, Oculocerebrorenal syndrome of Lowe 1, and related proteins. This subfamily contains the INPP5c domain of type II inositol polyphosphate 5-phosphatase I (INPP5B), Oculocerebrorenal syndrome of Lowe 1 (OCRL-1), and related proteins. It belongs to a family of Mg2+…
7	Sjc_0073930|Sjp_0073930|ko:K01106	nuclease				smart00128, IPPc, Inositol polyphosphate phosphatase, catalytic domain homologues. Mg(2+)-dependent/Li(+)-sensitive enzymes.
7	Sjc_0073930|Sjp_0073930|ko:K01106	nuclease	endo/exo			cd09090, INPP5c_ScInp51p-like, Catalytic inositol polyphosphate 5-phosphatase (INPP5c) domain of Saccharomyces cerevisiae Inp51p, Inp52p, and Inp53p, and related proteins. This subfamily contains the INPP5c domain of three Saccharomyces cerevisiae synaptojanin-like inositol polyphosphate 5-phosphatases (INP51, INP52, and INP53), Schizosaccharomyces pombe synaptojanin (SPsynaptojanin), and related…
7	Sjc_0073930|Sjp_0073930|ko:K01106	nuclease	endo/exo			cd09089, INPP5c_Synj, Catalytic inositol polyphosphate 5-phosphatase (INPP5c) domain of synaptojanins. This subfamily contains the INPP5c domains of two human synaptojanins, synaptojanin 1 (Synj1) and synaptojanin 2 (Synj2), and related proteins. It belongs to a family of Mg2+-dependent inositol polyphosphate 5-phosphatases, which hydrolyze the 5-phosphate from the inositol ring of various 5-posi…
7	Sjc_0073930|Sjp_0073930|ko:K01106	nuclease	endo/exo			cd09095, INPP5c_INPP5E-like, Catalytic inositol polyphosphate 5-phosphatase (INPP5c) domain of Inositol polyphosphate-5-phosphatase E and related proteins. INPP5c domain of Inositol polyphosphate-5-phosphatase E (also called type IV or 72 kDa 5-phosphatase), rat pharbin, and related proteins. This subfamily belongs to a family of Mg2+-dependent inositol polyphosphate 5-phosphatases, which hydroly…
7	Sjc_0073930|Sjp_0073930|ko:K01106	nuclease	endo/exo			cd09098, INPP5c_Synj1, Catalytic inositol polyphosphate 5-phosphatase (INPP5c) domain of synaptojanin 1. This subfamily contains the INPP5c domains of human synaptojanin 1 (Synj1) and related proteins. It belongs to a family of Mg2+-dependent inositol polyphosphate 5-phosphatases, which hydrolyze the 5-phosphate from the inositol ring of various 5-position phosphorylated phosphoinositides (PIs) a…
7	Sjc_0073930|Sjp_0073930|ko:K01106	nuclease	endo/exo			cd09099, INPP5c_Synj2, Catalytic inositol polyphosphate 5-phosphatase (INPP5c) domain of synaptojanin 2. This subfamily contains the INPP5c domains of human synaptojanin 2 (Synj2) and related proteins. It belongs to a family of Mg2+-dependent inositol polyphosphate 5-phosphatases, which hydrolyze the 5-phosphate from the inositol ring of various 5-position phosphorylated phosphoinositides (PIs) a…
7	Sjc_0073930|Sjp_0073930|ko:K01106	nuclease		yes		COG5411, COG5411, Phosphatidylinositol 5-phosphate phosphatase [Signal transduction mechanisms].
7	Sjc_0073930|Sjp_0073930|ko:K01106	nuclease	endo/exo	yes		cd09091, INPP5c_SHIP, Catalytic inositol polyphosphate 5-phosphatase (INPP5c) domain of SH2 domain containing inositol polyphosphate 5-phosphatase-1 and -2, and related proteins. This subfamily contains the INPP5c domain of SHIP1 (SH2 domain containing inositol polyphosphate 5-phosphatase-1, also known as SHIP/INPP5D), and SHIP2 (also known as INPPL1). It belongs to a family of Mg2+-dependent ino…
7	Sjc_0073930|Sjp_0073930|ko:K01106	nuclease	endo/exo	yes		cd09100, INPP5c_SHIP1-INPP5D, Catalytic inositol polyphosphate 5-phosphatase (INPP5c) domain of SH2 domain containing inositol polyphosphate 5-phosphatase-1 and related proteins. This subfamily contains the INPP5c domain of SHIP1 (SH2 domain containing inositol polyphosphate 5-phosphatase-1, also known as SHIP/INPP5D) and related proteins. It belongs to a family of Mg2+-dependent inositol polypho…
7	Sjc_0073930|Sjp_0073930|ko:K01106	nuclease	endo/exo	yes		cd09101, INPP5c_SHIP2-INPPL1, Catalytic inositol polyphosphate 5-phosphatase (INPP5c) domain of SH2 domain containing inositol 5-phosphatase-2 and related proteins. This subfamily contains the INPP5c domain of SHIP2 (SH2 domain containing inositol 5-phosphatase-2, also called INPPL1) and related proteins. It belongs to a family of Mg2+-dependent inositol polyphosphate 5-phosphatases, which hydrol…
8	Sjc_0079730|Sjp_0079730|ko:K01175	nuclease	endo/exo		Mg2+	cd09097, Deadenylase_CCR4, C-terminal deadenylase domain of CCR4 and related domains. This subfamily contains the C-terminal catalytic domain of the deadenylases, Saccharomyces cerevisiae Ccr4p and two vertebrate homologs (CCR4a and CCR4b), and related domains. CCR4 belongs to the large EEP (exonuclease/endonuclease/phosphatase) superfamily that contains functionally diverse enzymes that share a …
8	Sjc_0079730|Sjp_0079730|ko:K01175	nuclease	endo/exo			cd10312, Deadenylase_CCR4b, C-terminal deadenylase domain of CCR4b, also known as CCR4-NOT transcription complex subunit 6-like. This subfamily contains the C-terminal catalytic domain of the deadenylase, CCR4b, also known as CCR4-NOT transcription complex subunit 6-like (CNOT6L). CCR4 belongs to the large EEP (exonuclease/endonuclease/phosphatase) superfamily that contains functionally diverse e…
8	Sjc_0079730|Sjp_0079730|ko:K01175	nuclease	endo/exo			cd10313, Deadenylase_CCR4a, C-terminal deadenylase domain of CCR4a, also known as CCR4-NOT transcription complex subunit 6. This subfamily contains the C-terminal catalytic domain of the deadenylase, CCR4a, also known as CCR4-NOT transcription complex subunit 6 (CNOT6). CCR4 belongs to the large EEP (exonuclease/endonuclease/phosphatase) superfamily that contains functionally diverse enzymes that…
8	Sjc_0079730|Sjp_0079730|ko:K01175	nuclease	exo			COG5239, CCR4, mRNA deadenylase, exonuclease subunit and related nucleases [RNA processing and modification].
8	Sjc_0079730|Sjp_0079730|ko:K01175	nuclease				cd02037, MRP-like, MRP (Multiple Resistance and pH adaptation) is a homologue of the Fer4_NifH superfamily. Like the other members of the superfamily, MRP contains a ATP-binding domain at the N-termini. It is found in bacteria as a membrane-spanning protein and functions as a Na+/H+ antiporter..
8	Sjc_0079730|Sjp_0079730|ko:K01175	nuclease	endo/exo			cd09082, Deadenylase, C-terminal deadenylase domain of CCR4, nocturnin, and related domains. This family contains the C-terminal catalytic domains of the deadenylases, CCR4 and nocturnin, and related domains. Nocturnin is a poly(A)-specific 3' exonuclease that specifically degrades the 3' poly(A) tail of RNA in a process known as deadenylation. This nuclease activity is manganese dependent. Noctu…
8	Sjc_0079730|Sjp_0079730|ko:K01175	nuclease	endo/exo			cd09096, Deadenylase_nocturnin, C-terminal deadenylase domain of nocturnin and related domains. This subfamily contains the C-terminal catalytic domain of the deadenylase, nocturnin, and related domains. Nocturnin is a poly(A)-specific 3' exonuclease that specifically degrades the 3' poly(A) tail of RNA in a process known as deadenylation. This nuclease activity is manganese dependent. Nocturnin …
8	Sjc_0079730|Sjp_0079730|ko:K01175	nuclease				pfam10609, ParA, ParA/MinD ATPase like. This family contains ATPases involved in plasmid partitioning. It also contains the cytosolic Fe-S cluster assembling factor NBP35 which is required for biogenesis and export of both ribosomal subunits.
8	Sjc_0079730|Sjp_0079730|ko:K01175	nuclease	endo/exo			cd08372, EEP, Exonuclease-Endonuclease-Phosphatase (EEP) domain superfamily. This large superfamily includes the catalytic domain (exonuclease/endonuclease/phosphatase or EEP domain) of a diverse set of proteins including the ExoIII family of apurinic/apyrimidinic (AP) endonucleases, inositol polyphosphate 5-phosphatases (INPP5), neutral sphingomyelinases (nSMases), deadenylases (such as the vert…
8	Sjc_0079730|Sjp_0079730|ko:K01175	nuclease	endo/exo			cd09083, EEP-1, Exonuclease-Endonuclease-Phosphatase domain; uncharacterized family 1. This family of uncharacterized proteins belongs to a superfamily that includes the catalytic domain (exonuclease/endonuclease/phosphatase, EEP, domain) of a diverse set of proteins including the ExoIII family of apurinic/apyrimidinic (AP) endonucleases, inositol polyphosphate 5-phosphatases (INPP5), neutral sph…
9	Sjc_0122020|Sjp_0122020|Type	nuclease	endo/exo	Maybe	Mg2+	cd09074, INPP5c, Catalytic domain of inositol polyphosphate 5-phosphatases. Inositol polyphosphate 5-phosphatases (5-phosphatases) are signal-modifying enzymes, which hydrolyze the 5-phosphate from the inositol ring of specific 5-position phosphorylated phosphoinositides (PIs) and inositol phosphates (IPs), such as PI(4,5)P2, PI(3,4,5)P3, PI(3,5)P2, I(1,4,5)P3, and I(1,3,4,5)P4. These enzymes are…
9	Sjc_0122020|Sjp_0122020|Type	nuclease	endo/exo	yes		cd09093, INPP5c_INPP5B, Catalytic inositol polyphosphate 5-phosphatase (INPP5c) domain of Type II inositol polyphosphate 5-phosphatase I, Oculocerebrorenal syndrome of Lowe 1, and related proteins. This subfamily contains the INPP5c domain of type II inositol polyphosphate 5-phosphatase I (INPP5B), Oculocerebrorenal syndrome of Lowe 1 (OCRL-1), and related proteins. It belongs to a family of Mg2+…
9	Sjc_0122020|Sjp_0122020|Type	nuclease	endo/exo			cd09089, INPP5c_Synj, Catalytic inositol polyphosphate 5-phosphatase (INPP5c) domain of synaptojanins. This subfamily contains the INPP5c domains of two human synaptojanins, synaptojanin 1 (Synj1) and synaptojanin 2 (Synj2), and related proteins. It belongs to a family of Mg2+-dependent inositol polyphosphate 5-phosphatases, which hydrolyze the 5-phosphate from the inositol ring of various 5-posi…
9	Sjc_0122020|Sjp_0122020|Type	nuclease				smart00128, IPPc, Inositol polyphosphate phosphatase, catalytic domain homologues. Mg(2+)-dependent/Li(+)-sensitive enzymes.
9	Sjc_0122020|Sjp_0122020|Type	nuclease	endo/exo			cd09094, INPP5c_INPP5J-like, Catalytic inositol polyphosphate 5-phosphatase (INPP5c) domain of inositol polyphosphate 5-phosphatase J and related proteins. INPP5c domain of Inositol polyphosphate-5-phosphatase J (INPP5J), also known as PIB5PA or PIPP, and related proteins. This subfamily belongs to a family of Mg2+-dependent inositol polyphosphate 5-phosphatases, which hydrolyze the 5-phosphate f…
9	Sjc_0122020|Sjp_0122020|Type	nuclease	endo/exo			cd09090, INPP5c_ScInp51p-like, Catalytic inositol polyphosphate 5-phosphatase (INPP5c) domain of Saccharomyces cerevisiae Inp51p, Inp52p, and Inp53p, and related proteins. This subfamily contains the INPP5c domain of three Saccharomyces cerevisiae synaptojanin-like inositol polyphosphate 5-phosphatases (INP51, INP52, and INP53), Schizosaccharomyces pombe synaptojanin (SPsynaptojanin), and related…
9	Sjc_0122020|Sjp_0122020|Type	nuclease	endo/exo			cd09098, INPP5c_Synj1, Catalytic inositol polyphosphate 5-phosphatase (INPP5c) domain of synaptojanin 1. This subfamily contains the INPP5c domains of human synaptojanin 1 (Synj1) and related proteins. It belongs to a family of Mg2+-dependent inositol polyphosphate 5-phosphatases, which hydrolyze the 5-phosphate from the inositol ring of various 5-position phosphorylated phosphoinositides (PIs) a…
9	Sjc_0122020|Sjp_0122020|Type	nuclease	endo/exo			cd09099, INPP5c_Synj2, Catalytic inositol polyphosphate 5-phosphatase (INPP5c) domain of synaptojanin 2. This subfamily contains the INPP5c domains of human synaptojanin 2 (Synj2) and related proteins. It belongs to a family of Mg2+-dependent inositol polyphosphate 5-phosphatases, which hydrolyze the 5-phosphate from the inositol ring of various 5-position phosphorylated phosphoinositides (PIs) a…
9	Sjc_0122020|Sjp_0122020|Type	nuclease		yes		COG5411, COG5411, Phosphatidylinositol 5-phosphate phosphatase [Signal transduction mechanisms].
9	Sjc_0122020|Sjp_0122020|Type	nuclease	endo/exo	yes		cd09101, INPP5c_SHIP2-INPPL1, Catalytic inositol polyphosphate 5-phosphatase (INPP5c) domain of SH2 domain containing inositol 5-phosphatase-2 and related proteins. This subfamily contains the INPP5c domain of SHIP2 (SH2 domain containing inositol 5-phosphatase-2, also called INPPL1) and related proteins. It belongs to a family of Mg2+-dependent inositol polyphosphate 5-phosphatases, which hydrol…
9	Sjc_0122020|Sjp_0122020|Type	nuclease	endo/exo	yes		cd09091, INPP5c_SHIP, Catalytic inositol polyphosphate 5-phosphatase (INPP5c) domain of SH2 domain containing inositol polyphosphate 5-phosphatase-1 and -2, and related proteins. This subfamily contains the INPP5c domain of SHIP1 (SH2 domain containing inositol polyphosphate 5-phosphatase-1, also known as SHIP/INPP5D), and SHIP2 (also known as INPPL1). It belongs to a family of Mg2+-dependent ino…
9	Sjc_0122020|Sjp_0122020|Type	nuclease	endo/exo	yes		cd09100, INPP5c_SHIP1-INPP5D, Catalytic inositol polyphosphate 5-phosphatase (INPP5c) domain of SH2 domain containing inositol polyphosphate 5-phosphatase-1 and related proteins. This subfamily contains the INPP5c domain of SHIP1 (SH2 domain containing inositol polyphosphate 5-phosphatase-1, also known as SHIP/INPP5D) and related proteins. It belongs to a family of Mg2+-dependent inositol polypho…
30	Sjc_0055120|Sjp_0055120|TRAF	nuclease	endo/exo			cd09080, TDP2, Phosphodiesterase domain of human TDP2, a 5'-tyrosyl DNA phosphodiesterase, and related domains. Human TDP2, also known as TTRAP (TRAF/TNFR-associated factors, and tumor necrosis factor receptor/TNFR-associated protein), is a 5'-tyrosyl DNA phosphodiesterase. It is required for the efficient repair of topoisomerase II-induced DNA double strand breaks. The topoisomerase is covalentl…
30	Sjc_0055120|Sjp_0055120|TRAF	nuclease	endo/exo			cd08372, EEP, Exonuclease-Endonuclease-Phosphatase (EEP) domain superfamily. This large superfamily includes the catalytic domain (exonuclease/endonuclease/phosphatase or EEP domain) of a diverse set of proteins including the ExoIII family of apurinic/apyrimidinic (AP) endonucleases, inositol polyphosphate 5-phosphatases (INPP5), neutral sphingomyelinases (nSMases), deadenylases (such as the vert…
11	gi|56758884|gb|AAW27582.1|	nuclease	endo			PRK13766, PRK13766, Hef nuclease; Provisional.
12	gi|56753569|gb|AAW24987.1|	nuclease	endo			COG0177, Nth, Predicted EndoIII-related endonuclease [DNA replication, recombination, and repair].
12	gi|56753569|gb|AAW24987.1|	nuclease	endo			smart00478, ENDO3c, endonuclease III. includes endonuclease III (DNA-(apurinic or apyrimidinic site) lyase), alkylbase DNA glycosidases (Alka-family) and other DNA glycosidases.
12	gi|56753569|gb|AAW24987.1|	nuclease	endo			TIGR01083, nth, endonuclease III. This equivalog HMM identifes nth members of the pfam00730 superfamily (HhH-GPD: Helix-hairpin-helix and Gly/Pro rich loop followed by a conserved aspartate). The major members of the superfamily are nth and mutY.
12	gi|56753569|gb|AAW24987.1|	nuclease	endo			cd00056, ENDO3c, endonuclease III; includes endonuclease III (DNA-(apurinic or apyrimidinic site) lyase), alkylbase DNA glycosidases (Alka-family) and other DNA glycosidases.
12	gi|56753569|gb|AAW24987.1|	nuclease	endo			pfam00730, HhH-GPD, HhH-GPD superfamily base excision DNA repair protein. This family contains a diverse range of structurally related DNA repair proteins. The superfamily is called the HhH-GPD family after its hallmark Helix-hairpin-helix and Gly/Pro rich loop followed by a conserved aspartate. This includes endonuclease III, EC:4.2.99.18 and MutY an A/G-specific adenine glycosylase, both have a…
12	gi|56753569|gb|AAW24987.1|	nuclease	endo			PRK10702, PRK10702, endonuclease III; Provisional.
12	gi|56753569|gb|AAW24987.1|	nuclease	endo			COG2231, COG2231, Uncharacterized protein related to Endonuclease III [DNA replication, recombination, and repair].
13	gi|226484750|emb|CAX74284.1|	nuclease	endo			PRK13766, PRK13766, Hef nuclease; Provisional.
14	gi|226479754|emb|CAX73173.1|	nuclease	endo			PRK13766, PRK13766, Hef nuclease; Provisional.
15	gi|226487078|emb|CAX75404.1|	nuclease	endo			PRK13766, PRK13766, Hef nuclease; Provisional.
15	gi|226487078|emb|CAX75404.1|	nuclease				cd09639, Cas3_I, CRISPR/Cas system-associated protein Cas3. CRISPR (Clustered Regularly Interspaced Short Palindromic Repeats) and associated Cas proteins comprise a system for heritable host defense by prokaryotic cells against phage and other foreign DNA; DEAD/DEAH box helicase DNA helicase cas3'; Often but not always is fused to HD nuclease domain; signature gene for Type I.
16	gi|226480840|emb|CAX73517.1|	nuclease	endo			PRK13766, PRK13766, Hef nuclease; Provisional.
17	gi|226478114|emb|CAX72750.1|	nuclease	endo		Mg2+/Mn2+/Zn2+ or Co2+	PTZ00217, PTZ00217, flap endonuclease-1; Provisional.
17	gi|226478114|emb|CAX72750.1|	nuclease	endo/exo		Mg2+	cd09867, PIN_FEN1, PIN domain of Flap Endonuclease-1, a structure-specific, divalent-metal-ion dependent, 5' nuclease and homologs. Flap endonuclease-1 (FEN1) is involved in multiple DNA metabolic pathways, including DNA replication processes (5' flap DNA endonuclease activity and double stranded DNA 5'-exonuclease activity) and DNA repair processes (long-patch base excision repair) in eukaryotes…
17	gi|226478114|emb|CAX72750.1|	nuclease	endo/exo			cd09867, PIN_FEN1, PIN domain of Flap Endonuclease-1, a structure-specific, divalent-metal-ion dependent, 5' nuclease and homologs. Flap endonuclease-1 (FEN1) is involved in multiple DNA metabolic pathways, including DNA replication processes (5' flap DNA endonuclease activity and double stranded DNA 5'-exonuclease activity) and DNA repair processes (long-patch base excision repair) in eukaryotes…
17	gi|226478114|emb|CAX72750.1|	nuclease	endo/exo			TIGR03674, fen_arch, flap structure-specific endonuclease. Endonuclease that cleaves the 5'-overhanging flap structure that is generated by displacement synthesis when DNA polymerase encounters the 5'-end of a downstream Okazaki fragment. Has 5'-endo-/exonuclease and 5'-pseudo-Y-endonuclease activities. Cleaves the junction between single and double-stranded regions of flap DNA.
17	gi|226478114|emb|CAX72750.1|	nuclease	endo			PRK03980, PRK03980, flap endonuclease-1; Provisional.
17	gi|226478114|emb|CAX72750.1|	nuclease	endo/exo			cd00128, PIN_FEN1_EXO1-like, PIN domains of Flap Endonuclease-1 (FEN1)-like and Exonuclease-1 (EXO1)-like nucleases, structure-specific, divalent-metal-ion dependent, 5' nucleases. PIN (PilT N terminus) domain of Flap Endonuclease-1 (FEN1) and Exonuclease-1 (EXO1)-like nucleases: FEN1, EXO1, Mkt1, Gap endonuclease 1 (GEN1) and Xeroderma pigmentosum complementation group G (XPG) nuclease are membe…
17	gi|226478114|emb|CAX72750.1|	nuclease	exo			COG0258, Exo, 5'-3' exonuclease (including N-terminal domain of PolI) [DNA replication, recombination, and repair].
17	gi|226478114|emb|CAX72750.1|	nuclease				cd09868, PIN_XPG, PIN domain of Xeroderma pigmentosum complementation group G (XPG) nuclease, a structure-specific, divalent-metal-ion dependent, 5' nuclease and homologs. The Xeroderma pigmentosum complementation group G (XPG) nuclease plays a central role in nucleotide excision repair (NER) in cleaving DNA bubble structures or loops. XPG is a member of the structure-specific, 5' nuclease family…
17	gi|226478114|emb|CAX72750.1|	nuclease	endo/exo		Mg2+/Mn2+/Zn2+ or Co2+	cd09853, PIN_StructSpec-5'-nucleases, PIN domains of structure-specific 5' nucleases (or flap endonuclease-1-like) involved in DNA replication, repair, and recombination. Structure-specific 5' nucleases are capable of both 5'-3' exonucleolytic activity and cleaving bifurcated or branched DNA, in an endonucleolytic, structure-specific manner. The family includes the PIN (PilT N terminus) domains o…
17	gi|226478114|emb|CAX72750.1|	nuclease	endo/exo			cd09907, H3TH_FEN1-Euk, H3TH domain of Flap Endonuclease-1, a structure-specific, divalent-metal-ion dependent, 5' nuclease: Eukaryotic homologs. Members of this subgroup include the H3TH (helix-3-turn-helix) domains of eukaryotic Flap endonuclease-1 (FEN1), 5' nucleases. FEN1 is involved in multiple DNA metabolic pathways, including DNA replication processes (5' flap DNA endonuclease activity an…
17	gi|226478114|emb|CAX72750.1|	nuclease				smart00485, XPGN, Xeroderma pigmentosum G N-region. domain in nucleases.
17	gi|226478114|emb|CAX72750.1|	nuclease	endo			cd09856, PIN_FEN1-like, PIN domain of Flap Endonuclease-1 (FEN1)-like, structure-specific, divalent-metal-ion dependent, 5' nucleases. PIN (PilT N terminus) domain of Flap Endonuclease-1 (FEN1)-like nucleases: FEN1, Gap endonuclease 1 (GEN1) and Xeroderma pigmentosum complementation group G (XPG) nuclease are members of the structure-specific, 5' nuclease family that catalyzes hydrolysis of DNA d…
17	gi|226478114|emb|CAX72750.1|	nuclease	endo/exo			cd09857, PIN_EXO1, PIN domain of Exonuclease-1, a structure-specific, divalent-metal-ion dependent, 5' nuclease and homologs. Exonuclease-1 (EXO1) is involved in multiple, eukaryotic DNA metabolic pathways, including DNA replication processes (5' flap DNA endonuclease activity and double stranded DNA 5'-exonuclease activity), DNA repair processes (DNA mismatch repair (MMR) and post-replication re…
17	gi|226478114|emb|CAX72750.1|	nuclease	endo/exo			cd09901, H3TH_FEN1-like, H3TH domains of Flap endonuclease-1 (FEN1)-like structure specific 5' nucleases: FEN1 (eukaryotic) and EXO1. The 5' nucleases within this family are capable of both 5'-3' exonucleolytic activity and cleaving bifurcated or branched DNA, in an endonucleolytic, structure-specific manner, and are involved in DNA replication, repair, and recombination. This family includes the…
17	gi|226478114|emb|CAX72750.1|	nuclease				smart00484, XPGI, Xeroderma pigmentosum G I-region. domain in nucleases.
17	gi|226478114|emb|CAX72750.1|	nuclease	endo			cd09870, PIN_YEN1, PIN domain of Yeast Endonuclease 1, a structure-specific, divalent-metal-ion dependent, 5' nuclease and fungal homologs. Yeast Endonuclease 1 (YEN1) is a Holliday junction resolvase which promotes reciprocal exchange during mitotic recombination to maintain genome integrity in budding yeast. YEN1 is a member of the structure-specific, 5' nuclease family that catalyzes hydrolysi…
17	gi|226478114|emb|CAX72750.1|	nuclease	endo			cd09869, PIN_GEN1, PIN domain of Gap Endonuclease 1, a structure-specific, divalent-metal-ion dependent, 5' nuclease and homologs. Gap Endonuclease 1 (GEN1) is a Holliday junction resolvase reported to symmetrically cleave Holliday junctions and allow religation without additional processing. GEN1 is a member of the structure-specific, 5' nuclease family that catalyzes hydrolysis of DNA duplex-co…
17	gi|226478114|emb|CAX72750.1|	nuclease	endo/exo		Mg2+/Mn2+/Zn2+ or Co2+	cd09897, H3TH_FEN1-XPG-like, H3TH domains of Flap endonuclease-1 (FEN1)-like structure specific 5' nucleases. The 5' nucleases within this family are capable of both 5'-3' exonucleolytic activity and cleaving bifurcated or branched DNA, in an endonucleolytic, structure-specific manner, and are involved in DNA replication, repair, and recombination. This family includes the H3TH (helix-3-turn-heli…
17	gi|226478114|emb|CAX72750.1|	nuclease	endo			TIGR00600, rad2, DNA excision repair protein (rad2). All proteins in this family for which functions are known are flap endonucleases that generate the 3' incision next to DNA damage as part of nucleotide excision repair. This family is related to many other flap endonuclease families including the fen1 family. This family is based on the phylogenomic analysis of JA Eisen (1999, Ph.D. Thesis, Sta…
17	gi|226478114|emb|CAX72750.1|	nuclease	endo			TIGR00600, rad2, DNA excision repair protein (rad2). All proteins in this family for which functions are known are flap endonucleases that generate the 3' incision next to DNA damage as part of nucleotide excision repair. This family is related to many other flap endonuclease families including the fen1 family. This family is based on the phylogenomic analysis of JA Eisen (1999, Ph.D. Thesis, Sta…
17	gi|226478114|emb|CAX72750.1|	Rnase	endo/exo			cd00080, H3TH_StructSpec-5'-nucleases, H3TH domains of structure-specific 5' nucleases (or flap endonuclease-1-like) involved in DNA replication, repair, and recombination. The 5' nucleases of this superfamily are capable of both 5'-3' exonucleolytic activity and cleaving bifurcated or branched DNA, in an endonucleolytic, structure-specific manner, and are involved in DNA replication, repair, and…
17	gi|226478114|emb|CAX72750.1|	Rnase	endo/exo			cd09852, PIN_SF, PIN (PilT N terminus) domain: Superfamily. PIN_SF The PIN (PilT N terminus) domain belongs to a large nuclease superfamily with representatives from eukaryota, eubacteria, and archaea. PIN domains were originally named for their sequence similarity to the N-terminal domain of an annotated pili biogenesis protein, PilT, a domain fusion between a PIN-domain and a PilT ATPase domain…
17	gi|226478114|emb|CAX72750.1|	nuclease	endo/exo			cd09903, H3TH_FEN1-Arc, H3TH domain of Flap Endonuclease-1, a structure-specific, divalent-metal-ion dependent, 5' nuclease: Archaeal homologs. Members of this subgroup include the H3TH (helix-3-turn-helix) domains of archaeal Flap endonuclease-1 (FEN1), 5' nucleases. FEN1 is involved in multiple DNA metabolic pathways, including DNA replication processes (5' flap DNA endonuclease activity and do…
17	gi|226478114|emb|CAX72750.1|	nuclease	exo			smart00475, 53EXOc, 5'-3' exonuclease.
17	gi|226478114|emb|CAX72750.1|	nuclease	exo			TIGR00593, pola, DNA polymerase I. All proteins in this family for which functions are known are DNA polymerases Many also have an exonuclease motif. This family is based on the phylogenomic analysis of JA Eisen (1999, Ph.D. Thesis, Stanford University).
17	gi|226478114|emb|CAX72750.1|	nuclease	endo/exo			cd09908, H3TH_EXO1, H3TH domain of Exonuclease-1, a structure-specific, divalent-metal-ion dependent, 5' nuclease. Exonuclease-1 (EXO1) is involved in multiple, eukaryotic DNA metabolic pathways, including DNA replication processes (5' flap DNA endonuclease activity and double stranded DNA 5'-exonuclease activity), DNA repair processes (DNA mismatch repair (MMR) and post-replication repair (PRR),…
17	gi|226478114|emb|CAX72750.1|	nuclease	endo			cd09900, H3TH_XPG-like, H3TH domains of Flap endonuclease-1 (FEN1)-like structure specific 5' nucleases: FEN1 (archaeal), GEN1, YEN1, and XPG. The 5' nucleases within this family are capable of both 5'-3' exonucleolytic activity and cleaving bifurcated or branched DNA, in an endonucleolytic, structure-specific manner, and are involved in DNA replication, repair, and recombination. This family inc…
17	gi|226478114|emb|CAX72750.1|	nuclease	exo			pfam01367, 5_3_exonuc, 5'-3' exonuclease, C-terminal SAM fold.
18	gi|226468798|emb|CAX76427.1|	nuclease	endo			PRK13766, PRK13766, Hef nuclease; Provisional.
19	Sjc_0008650|Sjp_0008650|ATP-dependent	nuclease	endo	Maybe		TIGR00329, gcp_kae1, metallohydrolase, glycoprotease/Kae1 family. This subfamily includes the well-studied secreted O-sialoglycoprotein endopeptidase (glycoprotease, EC 3.4.24.57) of Pasteurella haemolytica, a pathogen. A member from Riemerella anatipestifer, associated with cohemolysin activity, likewise is exported without benefit of a classical signal peptide and shows glycoprotease activity o…
20	Sjc_0010590|Sjp_0010590|ko:K01509	nuclease	endo			cd09639, Cas3_I, CRISPR/Cas system-associated protein Cas3. CRISPR (Clustered Regularly Interspaced Short Palindromic Repeats) and associated Cas proteins comprise a system for heritable host defense by prokaryotic cells against phage and other foreign DNA; DEAD/DEAH box helicase DNA helicase cas3'; Often but not always is fused to HD nuclease domain; signature gene for Type I.
20	Sjc_0010590|Sjp_0010590|ko:K01509	nuclease				PRK13766, PRK13766, Hef nuclease; Provisional.
21	Sjc_0023590|Sjp_0023590|DNA-repair	nuclease	endo		Mg2+/Mn2+/Zn2+ or Co2+	TIGR00600, rad2, DNA excision repair protein (rad2). All proteins in this family for which functions are known are flap endonucleases that generate the 3' incision next to DNA damage as part of nucleotide excision repair. This family is related to many other flap endonuclease families including the fen1 family. This family is based on the phylogenomic analysis of JA Eisen (1999, Ph.D. Thesis, Sta…
21	Sjc_0023590|Sjp_0023590|DNA-repair	nuclease	endo			TIGR00600, rad2, DNA excision repair protein (rad2). All proteins in this family for which functions are known are flap endonucleases that generate the 3' incision next to DNA damage as part of nucleotide excision repair. This family is related to many other flap endonuclease families including the fen1 family. This family is based on the phylogenomic analysis of JA Eisen (1999, Ph.D. Thesis, Sta…
21	Sjc_0023590|Sjp_0023590|DNA-repair	nuclease			Mg2+	cd09868, PIN_XPG, PIN domain of Xeroderma pigmentosum complementation group G (XPG) nuclease, a structure-specific, divalent-metal-ion dependent, 5' nuclease and homologs. The Xeroderma pigmentosum complementation group G (XPG) nuclease plays a central role in nucleotide excision repair (NER) in cleaving DNA bubble structures or loops. XPG is a member of the structure-specific, 5' nuclease family…
21	Sjc_0023590|Sjp_0023590|DNA-repair	nuclease				cd09868, PIN_XPG, PIN domain of Xeroderma pigmentosum complementation group G (XPG) nuclease, a structure-specific, divalent-metal-ion dependent, 5' nuclease and homologs. The Xeroderma pigmentosum complementation group G (XPG) nuclease plays a central role in nucleotide excision repair (NER) in cleaving DNA bubble structures or loops. XPG is a member of the structure-specific, 5' nuclease family…
21	Sjc_0023590|Sjp_0023590|DNA-repair	nuclease				smart00485, XPGN, Xeroderma pigmentosum G N-region. domain in nucleases.
21	Sjc_0023590|Sjp_0023590|DNA-repair	nuclease	endo			PTZ00217, PTZ00217, flap endonuclease-1; Provisional.
21	Sjc_0023590|Sjp_0023590|DNA-repair	nuclease	endo			PTZ00217, PTZ00217, flap endonuclease-1; Provisional.
21	Sjc_0023590|Sjp_0023590|DNA-repair	nuclease	endo/exo			TIGR03674, fen_arch, flap structure-specific endonuclease. Endonuclease that cleaves the 5'-overhanging flap structure that is generated by displacement synthesis when DNA polymerase encounters the 5'-end of a downstream Okazaki fragment. Has 5'-endo-/exonuclease and 5'-pseudo-Y-endonuclease activities. Cleaves the junction between single and double-stranded regions of flap DNA.
21	Sjc_0023590|Sjp_0023590|DNA-repair	nuclease	endo/exo			TIGR03674, fen_arch, flap structure-specific endonuclease. Endonuclease that cleaves the 5'-overhanging flap structure that is generated by displacement synthesis when DNA polymerase encounters the 5'-end of a downstream Okazaki fragment. Has 5'-endo-/exonuclease and 5'-pseudo-Y-endonuclease activities. Cleaves the junction between single and double-stranded regions of flap DNA.
21	Sjc_0023590|Sjp_0023590|DNA-repair	nuclease	endo			PRK03980, PRK03980, flap endonuclease-1; Provisional.
21	Sjc_0023590|Sjp_0023590|DNA-repair	nuclease	endo			PRK03980, PRK03980, flap endonuclease-1; Provisional.
21	Sjc_0023590|Sjp_0023590|DNA-repair	nuclease				cd09904, H3TH_XPG, H3TH domain of Xeroderma pigmentosum complementation group G (XPG) nuclease, a structure-specific, divalent-metal-ion dependent, 5' nuclease. The Xeroderma pigmentosum complementation group G (XPG) nuclease plays a central role in nucleotide excision repair (NER) in cleaving DNA bubble structures or loops. XPG is a member of the structure-specific, 5' nuclease family that catal…
21	Sjc_0023590|Sjp_0023590|DNA-repair	nuclease				smart00484, XPGI, Xeroderma pigmentosum G I-region. domain in nucleases.
21	Sjc_0023590|Sjp_0023590|DNA-repair	nuclease	endo/exo			cd09867, PIN_FEN1, PIN domain of Flap Endonuclease-1, a structure-specific, divalent-metal-ion dependent, 5' nuclease and homologs. Flap endonuclease-1 (FEN1) is involved in multiple DNA metabolic pathways, including DNA replication processes (5' flap DNA endonuclease activity and double stranded DNA 5'-exonuclease activity) and DNA repair processes (long-patch base excision repair) in eukaryotes…
21	Sjc_0023590|Sjp_0023590|DNA-repair	nuclease	endo/exo			cd09867, PIN_FEN1, PIN domain of Flap Endonuclease-1, a structure-specific, divalent-metal-ion dependent, 5' nuclease and homologs. Flap endonuclease-1 (FEN1) is involved in multiple DNA metabolic pathways, including DNA replication processes (5' flap DNA endonuclease activity and double stranded DNA 5'-exonuclease activity) and DNA repair processes (long-patch base excision repair) in eukaryotes…
21	Sjc_0023590|Sjp_0023590|DNA-repair	nuclease	endo/exo			cd09857, PIN_EXO1, PIN domain of Exonuclease-1, a structure-specific, divalent-metal-ion dependent, 5' nuclease and homologs. Exonuclease-1 (EXO1) is involved in multiple, eukaryotic DNA metabolic pathways, including DNA replication processes (5' flap DNA endonuclease activity and double stranded DNA 5'-exonuclease activity), DNA repair processes (DNA mismatch repair (MMR) and post-replication re…
21	Sjc_0023590|Sjp_0023590|DNA-repair	nuclease	endo/exo			cd09857, PIN_EXO1, PIN domain of Exonuclease-1, a structure-specific, divalent-metal-ion dependent, 5' nuclease and homologs. Exonuclease-1 (EXO1) is involved in multiple, eukaryotic DNA metabolic pathways, including DNA replication processes (5' flap DNA endonuclease activity and double stranded DNA 5'-exonuclease activity), DNA repair processes (DNA mismatch repair (MMR) and post-replication re…
21	Sjc_0023590|Sjp_0023590|DNA-repair	nuclease	endo			cd09869, PIN_GEN1, PIN domain of Gap Endonuclease 1, a structure-specific, divalent-metal-ion dependent, 5' nuclease and homologs. Gap Endonuclease 1 (GEN1) is a Holliday junction resolvase reported to symmetrically cleave Holliday junctions and allow religation without additional processing. GEN1 is a member of the structure-specific, 5' nuclease family that catalyzes hydrolysis of DNA duplex-co…
21	Sjc_0023590|Sjp_0023590|DNA-repair	nuclease	endo			cd09869, PIN_GEN1, PIN domain of Gap Endonuclease 1, a structure-specific, divalent-metal-ion dependent, 5' nuclease and homologs. Gap Endonuclease 1 (GEN1) is a Holliday junction resolvase reported to symmetrically cleave Holliday junctions and allow religation without additional processing. GEN1 is a member of the structure-specific, 5' nuclease family that catalyzes hydrolysis of DNA duplex-co…
21	Sjc_0023590|Sjp_0023590|DNA-repair	nuclease	endo			cd09856, PIN_FEN1-like, PIN domain of Flap Endonuclease-1 (FEN1)-like, structure-specific, divalent-metal-ion dependent, 5' nucleases. PIN (PilT N terminus) domain of Flap Endonuclease-1 (FEN1)-like nucleases: FEN1, Gap endonuclease 1 (GEN1) and Xeroderma pigmentosum complementation group G (XPG) nuclease are members of the structure-specific, 5' nuclease family that catalyzes hydrolysis of DNA d…
21	Sjc_0023590|Sjp_0023590|DNA-repair	nuclease	endo			cd09856, PIN_FEN1-like, PIN domain of Flap Endonuclease-1 (FEN1)-like, structure-specific, divalent-metal-ion dependent, 5' nucleases. PIN (PilT N terminus) domain of Flap Endonuclease-1 (FEN1)-like nucleases: FEN1, Gap endonuclease 1 (GEN1) and Xeroderma pigmentosum complementation group G (XPG) nuclease are members of the structure-specific, 5' nuclease family that catalyzes hydrolysis of DNA d…
21	Sjc_0023590|Sjp_0023590|DNA-repair	nuclease	endo			cd09870, PIN_YEN1, PIN domain of Yeast Endonuclease 1, a structure-specific, divalent-metal-ion dependent, 5' nuclease and fungal homologs. Yeast Endonuclease 1 (YEN1) is a Holliday junction resolvase which promotes reciprocal exchange during mitotic recombination to maintain genome integrity in budding yeast. YEN1 is a member of the structure-specific, 5' nuclease family that catalyzes hydrolysi…
21	Sjc_0023590|Sjp_0023590|DNA-repair	nuclease	endo			cd09870, PIN_YEN1, PIN domain of Yeast Endonuclease 1, a structure-specific, divalent-metal-ion dependent, 5' nuclease and fungal homologs. Yeast Endonuclease 1 (YEN1) is a Holliday junction resolvase which promotes reciprocal exchange during mitotic recombination to maintain genome integrity in budding yeast. YEN1 is a member of the structure-specific, 5' nuclease family that catalyzes hydrolysi…
21	Sjc_0023590|Sjp_0023590|DNA-repair	nuclease	exo			COG0258, Exo, 5'-3' exonuclease (including N-terminal domain of PolI) [DNA replication, recombination, and repair].
21	Sjc_0023590|Sjp_0023590|DNA-repair	nuclease	endo		Mg2+/Mn2+/Zn2+ or Co2+	cd09900, H3TH_XPG-like, H3TH domains of Flap endonuclease-1 (FEN1)-like structure specific 5' nucleases: FEN1 (archaeal), GEN1, YEN1, and XPG. The 5' nucleases within this family are capable of both 5'-3' exonucleolytic activity and cleaving bifurcated or branched DNA, in an endonucleolytic, structure-specific manner, and are involved in DNA replication, repair, and recombination. This family inc…
22	Sjc_0027580|Sjp_0027580|IPR006677,tRNA	nuclease	endo			pfam01974, tRNA_int_endo, tRNA intron endonuclease, catalytic C-terminal domain. Members of this family cleave pre tRNA at the 5' and 3' splice sites to release the intron EC:3.1.27.9.
22	Sjc_0027580|Sjp_0027580|IPR006677,tRNA	nuclease	endo			TIGR00324, endA, tRNA-intron endonuclease. The enzyme catalyses the endonucleolytic cleavage of pre tRNA at the 5' and 3' splice sites to release the intron and produces two half tRNA molecules bearing 5' hydroxyl and 2', 3'-cyclic phosphate termini. The genes are homologous in Eucarya and Archea. The two yeast genes have been functionally studied and are two subunits of a heterotetramer enzyme i…
22	Sjc_0027580|Sjp_0027580|IPR006677,tRNA	nuclease	endo			COG1676, SEN2, tRNA splicing endonuclease [Translation, ribosomal structure and biogenesis].
22	Sjc_0027580|Sjp_0027580|IPR006677,tRNA	nuclease	endo			PRK09297, PRK09297, tRNA-splicing endonuclease subunit alpha; Reviewed.
23	Sjc_0032080|Sjp_0032080|Ecotropic	nuclease	endo			TIGR00596, rad1, DNA repair protein (rad1). All proteins in this family for which functions are known are components in a multiprotein endonuclease complex (usually made up of Rad1 and Rad10 homologs). This complex is used primarily for nucleotide excision repair but also for some aspects of recombinational repair in some species. Most Archaeal species also have homologs of these genes, but the f…
24	Sjc_0042490|Sjp_0042490|ko:K01509	nuclease	endo			cd09639, Cas3_I, CRISPR/Cas system-associated protein Cas3. CRISPR (Clustered Regularly Interspaced Short Palindromic Repeats) and associated Cas proteins comprise a system for heritable host defense by prokaryotic cells against phage and other foreign DNA; DEAD/DEAH box helicase DNA helicase cas3'; Often but not always is fused to HD nuclease domain; signature gene for Type I.
25	Sjc_0048060|Sjp_0048060|Staphylococcal	nuclease	endo			smart00318, SNc, Staphylococcal nuclease homologues.
25	Sjc_0048060|Sjp_0048060|Staphylococcal	nuclease				smart00318, SNc, Staphylococcal nuclease homologues.
25	Sjc_0048060|Sjp_0048060|Staphylococcal	nuclease				cd00175, SNc, Staphylococcal nuclease homologues. SNase homologues are found in bacteria, archaea, and eukaryotes. They contain no disufide bonds..
25	Sjc_0048060|Sjp_0048060|Staphylococcal	nuclease				cd00175, SNc, Staphylococcal nuclease homologues. SNase homologues are found in bacteria, archaea, and eukaryotes. They contain no disufide bonds..
25	Sjc_0048060|Sjp_0048060|Staphylococcal	nuclease				pfam00565, SNase, Staphylococcal nuclease homologue. Present in all three domains of cellular life. Four copies in the transcriptional coactivator p100: these, however, appear to lack the active site residues of Staphylococcal nuclease. Positions 14 (Asp-21), 34 (Arg-35), 39 (Asp-40), 42 (Glu-43) and 110 (Arg-87) (SNase numbering in parentheses) are thought to be involved in substrate-binding and…
26	Sjc_0049470|Sjp_0049470|ATP-dependent	nuclease	endo			PRK13766, PRK13766, Hef nuclease; Provisional.
27	Sjc_0050000|Sjp_0050000|ko:K01529	nuclease	endo			PRK13766, PRK13766, Hef nuclease; Provisional.
28	Sjc_0050650|Sjp_0050650|Probable	nuclease	endo			PRK13766, PRK13766, Hef nuclease; Provisional.
29	Sjc_0053070|Sjp_0053070|Flap	nuclease	endo		Mg2+/Mn2+	cd09869, PIN_GEN1, PIN domain of Gap Endonuclease 1, a structure-specific, divalent-metal-ion dependent, 5' nuclease and homologs. Gap Endonuclease 1 (GEN1) is a Holliday junction resolvase reported to symmetrically cleave Holliday junctions and allow religation without additional processing. GEN1 is a member of the structure-specific, 5' nuclease family that catalyzes hydrolysis of DNA duplex-co…
29	Sjc_0053070|Sjp_0053070|Flap	nuclease	endo			cd09856, PIN_FEN1-like, PIN domain of Flap Endonuclease-1 (FEN1)-like, structure-specific, divalent-metal-ion dependent, 5' nucleases. PIN (PilT N terminus) domain of Flap Endonuclease-1 (FEN1)-like nucleases: FEN1, Gap endonuclease 1 (GEN1) and Xeroderma pigmentosum complementation group G (XPG) nuclease are members of the structure-specific, 5' nuclease family that catalyzes hydrolysis of DNA d…
29	Sjc_0053070|Sjp_0053070|Flap	nuclease	endo			TIGR00600, rad2, DNA excision repair protein (rad2). All proteins in this family for which functions are known are flap endonucleases that generate the 3' incision next to DNA damage as part of nucleotide excision repair. This family is related to many other flap endonuclease families including the fen1 family. This family is based on the phylogenomic analysis of JA Eisen (1999, Ph.D. Thesis, Sta…
29	Sjc_0053070|Sjp_0053070|Flap	nuclease				cd09868, PIN_XPG, PIN domain of Xeroderma pigmentosum complementation group G (XPG) nuclease, a structure-specific, divalent-metal-ion dependent, 5' nuclease and homologs. The Xeroderma pigmentosum complementation group G (XPG) nuclease plays a central role in nucleotide excision repair (NER) in cleaving DNA bubble structures or loops. XPG is a member of the structure-specific, 5' nuclease family…
29	Sjc_0053070|Sjp_0053070|Flap	nuclease	endo			PTZ00217, PTZ00217, flap endonuclease-1; Provisional.
29	Sjc_0053070|Sjp_0053070|Flap	nuclease	endo			PRK03980, PRK03980, flap endonuclease-1; Provisional.
29	Sjc_0053070|Sjp_0053070|Flap	nuclease	endo/exo			TIGR03674, fen_arch, flap structure-specific endonuclease. Endonuclease that cleaves the 5'-overhanging flap structure that is generated by displacement synthesis when DNA polymerase encounters the 5'-end of a downstream Okazaki fragment. Has 5'-endo-/exonuclease and 5'-pseudo-Y-endonuclease activities. Cleaves the junction between single and double-stranded regions of flap DNA.
29	Sjc_0053070|Sjp_0053070|Flap	nuclease	endo			cd09870, PIN_YEN1, PIN domain of Yeast Endonuclease 1, a structure-specific, divalent-metal-ion dependent, 5' nuclease and fungal homologs. Yeast Endonuclease 1 (YEN1) is a Holliday junction resolvase which promotes reciprocal exchange during mitotic recombination to maintain genome integrity in budding yeast. YEN1 is a member of the structure-specific, 5' nuclease family that catalyzes hydrolysi…
29	Sjc_0053070|Sjp_0053070|Flap	nuclease	endo/exo			cd09867, PIN_FEN1, PIN domain of Flap Endonuclease-1, a structure-specific, divalent-metal-ion dependent, 5' nuclease and homologs. Flap endonuclease-1 (FEN1) is involved in multiple DNA metabolic pathways, including DNA replication processes (5' flap DNA endonuclease activity and double stranded DNA 5'-exonuclease activity) and DNA repair processes (long-patch base excision repair) in eukaryotes…
29	Sjc_0053070|Sjp_0053070|Flap	nuclease				smart00484, XPGI, Xeroderma pigmentosum G I-region. domain in nucleases.
29	Sjc_0053070|Sjp_0053070|Flap	nuclease	endo/exo			cd00128, PIN_FEN1_EXO1-like, PIN domains of Flap Endonuclease-1 (FEN1)-like and Exonuclease-1 (EXO1)-like nucleases, structure-specific, divalent-metal-ion dependent, 5' nucleases. PIN (PilT N terminus) domain of Flap Endonuclease-1 (FEN1) and Exonuclease-1 (EXO1)-like nucleases: FEN1, EXO1, Mkt1, Gap endonuclease 1 (GEN1) and Xeroderma pigmentosum complementation group G (XPG) nuclease are membe…
29	Sjc_0053070|Sjp_0053070|Flap	nuclease	endo/exo			cd09857, PIN_EXO1, PIN domain of Exonuclease-1, a structure-specific, divalent-metal-ion dependent, 5' nuclease and homologs. Exonuclease-1 (EXO1) is involved in multiple, eukaryotic DNA metabolic pathways, including DNA replication processes (5' flap DNA endonuclease activity and double stranded DNA 5'-exonuclease activity), DNA repair processes (DNA mismatch repair (MMR) and post-replication re…
30	Sjc_0057710|Sjp_0057710|ko:K01173	nuclease	endo			PTZ00259, PTZ00259, endonuclease G; Provisional.
30	Sjc_0057710|Sjp_0057710|ko:K01173	nuclease	endo			smart00477, NUC, DNA/RNA non-specific endonuclease. prokaryotic and eukaryotic double- and single-stranded DNA and RNA endonucleases also present in phosphodiesterases.
30	Sjc_0057710|Sjp_0057710|ko:K01173	nuclease	endo			pfam01223, Endonuclease_NS, DNA/RNA non-specific endonuclease.
30	Sjc_0057710|Sjp_0057710|ko:K01173	nuclease	endo			smart00892, Endonuclease_NS, DNA/RNA non-specific endonuclease. A family of bacterial and eukaryotic endonucleases share the following characteristics: they act on both DNA and RNA, cleave double-stranded and single-stranded nucleic acids and require a divalent ion such as magnesium for their activity. An histidine has been shown to be essential for the activity of the Serratia marcescens nucleas…
30	Sjc_0057710|Sjp_0057710|ko:K01173	nuclease	endo			cd00091, NUC, DNA/RNA non-specific endonuclease; prokaryotic and eukaryotic double- and single-stranded DNA and RNA endonucleases also present in phosphodiesterases. They exists as monomers and homodimers..
30	Sjc_0057710|Sjp_0057710|ko:K01173	nuclease	endo			COG1864, NUC1, DNA/RNA endonuclease G, NUC1 [Nucleotide transport and metabolism].
31	Sjc_0065280|Sjp_0065280|Transmembrane	nuclease	endo			pfam08696, Dna2, DNA replication factor Dna2. Dna2 is a DNA replication factor with single-stranded DNA-dependent ATPase, ATP-dependent nuclease, ( 5'-flap endonuclease) and helicase activities. It is required for Okazaki fragment processing and is involved in DNA repair pathways.
32	Sjc_0081630|Sjp_0081630|ko:K01175	nuclease	endo			TIGR00596, rad1, DNA repair protein (rad1). All proteins in this family for which functions are known are components in a multiprotein endonuclease complex (usually made up of Rad1 and Rad10 homologs). This complex is used primarily for nucleotide excision repair but also for some aspects of recombinational repair in some species. Most Archaeal species also have homologs of these genes, but the f…
33	Sjc_0120210|Sjp_0120210|Endonuclease	nuclease	endo			PTZ00259, PTZ00259, endonuclease G; Provisional.
33	Sjc_0120210|Sjp_0120210|Endonuclease	nuclease	endo			smart00477, NUC, DNA/RNA non-specific endonuclease. prokaryotic and eukaryotic double- and single-stranded DNA and RNA endonucleases also present in phosphodiesterases.
33	Sjc_0120210|Sjp_0120210|Endonuclease	nuclease	endo			smart00892, Endonuclease_NS, DNA/RNA non-specific endonuclease. A family of bacterial and eukaryotic endonucleases share the following characteristics: they act on both DNA and RNA, cleave double-stranded and single-stranded nucleic acids and require a divalent ion such as magnesium for their activity. An histidine has been shown to be essential for the activity of the Serratia marcescens nucleas…
33	Sjc_0120210|Sjp_0120210|Endonuclease	nuclease	endo			cd00091, NUC, DNA/RNA non-specific endonuclease; prokaryotic and eukaryotic double- and single-stranded DNA and RNA endonucleases also present in phosphodiesterases. They exists as monomers and homodimers..
33	Sjc_0120210|Sjp_0120210|Endonuclease	nuclease	endo			pfam01223, Endonuclease_NS, DNA/RNA non-specific endonuclease.
34	Sjc_0132060|Sjp_0132060|ko:K01529	nuclease	endo			PRK13766, PRK13766, Hef nuclease; Provisional.
35	Sjc_0039140|Sjp_0039140|Pro-Pol	nuclease	endo			pfam00665, rve, Integrase core domain. Integrase mediates integration of a DNA copy of the viral genome into the host chromosome. Integrase is composed of three domains. The amino-terminal domain is a zinc binding domain pfam02022. This domain is the central catalytic domain. The carboxyl terminal domain that is a non-specific DNA binding domain pfam00552. The catalytic domain acts as an endonucl…
36	Sjc_0056250|Sjp_0056250|IPR001584,Integrase,	nuclease	endo			pfam00665, rve, Integrase core domain. Integrase mediates integration of a DNA copy of the viral genome into the host chromosome. Integrase is composed of three domains. The amino-terminal domain is a zinc binding domain pfam02022. This domain is the central catalytic domain. The carboxyl terminal domain that is a non-specific DNA binding domain pfam00552. The catalytic domain acts as an endonucl…
37	Sjc_0067380|Sjp_0067380|Pol	nuclease	endo			pfam00665, rve, Integrase core domain. Integrase mediates integration of a DNA copy of the viral genome into the host chromosome. Integrase is composed of three domains. The amino-terminal domain is a zinc binding domain pfam02022. This domain is the central catalytic domain. The carboxyl terminal domain that is a non-specific DNA binding domain pfam00552. The catalytic domain acts as an endonucl…
37	Sjc_0067380|Sjp_0067380|Pol	Rnase	endo			cd09274, RNase_HI_RT_Ty3, Ty3/Gypsy family of RNase HI in long-term repeat retroelements. Ribonuclease H (RNase H) enzymes are divided into two major families, Type 1 and Type 2, based on amino acid sequence similarities and biochemical properties. RNase H is an endonuclease that cleaves the RNA strand of an RNA/DNA hybrid in a sequence non-specific manner in the presence of divalent cations. RNa…
38	Sjc_0099170|Sjp_0099170|ko:K01175	nuclease	endo			TIGR00596, rad1, DNA repair protein (rad1). All proteins in this family for which functions are known are components in a multiprotein endonuclease complex (usually made up of Rad1 and Rad10 homologs). This complex is used primarily for nucleotide excision repair but also for some aspects of recombinational repair in some species. Most Archaeal species also have homologs of these genes, but the f…
38	Sjc_0099170|Sjp_0099170|ko:K01175	nuclease				COG1948, MUS81, ERCC4-type nuclease [DNA replication, recombination, and repair].
38	Sjc_0099170|Sjp_0099170|ko:K01175	nuclease				PRK13766, PRK13766, Hef nuclease; Provisional.
38	Sjc_0099170|Sjp_0099170|ko:K01175	nuclease	endo			smart00891, ERCC4, ERCC4 domain. This entry represents a structural motif found in several DNA repair nucleases, such as Rad1/Mus81/XPF endonucleases, and in ATP-dependent helicases. The XPF/Rad1/Mus81-dependent nuclease family specifically cleaves branched structures generated during DNA repair, replication, and recombination, and is essential for maintaining genome stability. The nuclease domai…
38	Sjc_0099170|Sjp_0099170|ko:K01175	nuclease	endo			pfam02732, ERCC4, ERCC4 domain. This domain is a family of nucleases. The family includes EME1 which is an essential component of a Holliday junction resolvase. EME1 interacts with MUS81 to form a DNA structure-specific endonuclease.
39	Sjc_0132510|Sjp_0132510|Retrovirus-related	nuclease	endo			pfam00665, rve, Integrase core domain. Integrase mediates integration of a DNA copy of the viral genome into the host chromosome. Integrase is composed of three domains. The amino-terminal domain is a zinc binding domain pfam02022. This domain is the central catalytic domain. The carboxyl terminal domain that is a non-specific DNA binding domain pfam00552. The catalytic domain acts as an endonucl…
40	Sjc_0201850|Sjp_0201850|Transposon	nuclease	endo	Maybe		cd11862, SH3_MPP, Src Homology 3 domain of Membrane Protein, Palmitoylated (or MAGUK p55 subfamily member) proteins. The MPP/p55 subfamily of MAGUK (membrane-associated guanylate kinase) proteins includes at least eight vertebrate members (MPP1-7 and CASK), four Drosophila proteins (Stardust, Varicose, CASK and Skiff), and other similar proteins; they all contain one each of the core of three dom…
40	Sjc_0201850|Sjp_0201850|Transposon	Rnase				cd01645, RT_Rtv, RT_Rtv: Reverse transcriptases (RTs) from retroviruses (Rtvs). RTs catalyze the conversion of single-stranded RNA into double-stranded viral DNA for integration into host chromosomes. Proteins in this subfamily contain long terminal repeats (LTRs) and are multifunctional enzymes with RNA-directed DNA polymerase, DNA directed DNA polymerase, and ribonuclease hybrid (RNase H) activ…
40	Sjc_0201850|Sjp_0201850|Transposon	nuclease		yes		cd12037, SH3_MPP2, Src Homology 3 domain of Membrane Protein, Palmitoylated 2 (or MAGUK p55 subfamily member 2). MPP2 is a scaffolding protein that interacts with the non-receptor tyrosine kinase c-Src in epithelial cells to negatively regulate its activity and morphological function. It is one of seven vertebrate homologs of the Drosophila Stardust protein, which is required in establishing cell…
40	Sjc_0201850|Sjp_0201850|Transposon	nuclease		yes		cd12035, SH3_MPP1-like, Src Homology 3 domain of Membrane Protein, Palmitoylated 1 (or MAGUK p55 subfamily member 1)-like proteins. This subfamily includes MPP1, CASK (Calcium/calmodulin-dependent Serine protein Kinase), Caenorhabditis elegans lin-2, and similar proteins. MPP1 and CASK are scaffolding proteins from the MAGUK (membrane-associated guanylate kinase) protein family, which is characte…
40	Sjc_0201850|Sjp_0201850|Transposon	nuclease		yes		cd12080, SH3_MPP1, Src Homology 3 domain of Membrane Protein, Palmitoylated 1 (or MAGUK p55 subfamily member 1). MPP1, also called 55 kDa erythrocyte membrane protein (p55), is a ubiquitously-expressed scaffolding protein that plays roles in regulating neutrophil polarity, cell shape, hair cell development, and neural development and patterning of the retina. It was originally identified as an er…
40	Sjc_0201850|Sjp_0201850|Transposon	nuclease		yes		pfam02759, RUN, RUN domain. This domain is present in several proteins that are linked to the functions of GTPases in the Rap and Rab families. They could hence play important roles in multiple Ras-like GTPase signalling pathways. The domain is comprises six conserved regions, which in some proteins have considerable insertions between them. The domain core is thought to take up a predominantly a…
40	Sjc_0201850|Sjp_0201850|Transposon	nuclease		yes		cd12036, SH3_MPP5, Src Homology 3 domain of Membrane Protein, Palmitoylated 5 (or MAGUK p55 subfamily member 5). MPP5, also called PALS1 (Protein associated with Lin7) or Nagie oko protein in zebrafish or Stardust in Drosophila, is a scaffolding protein which associates with Crumbs homolog 1 (CRB1), CRB2, or CRB3 through its PDZ domain and with PALS1-associated tight junction protein (PATJ) or mu…
40	Sjc_0201850|Sjp_0201850|Transposon	nuclease		yes		cd12038, SH3_MPP6, Src Homology 3 domain of Membrane Protein, Palmitoylated 6 (or MAGUK p55 subfamily member 6). MPP6, also called Veli-associated MAGUK 1 (VAM-1) or PALS2, is a scaffolding protein that binds to Veli-1, a homolog of Caenorhabditis Lin-7. It is one of seven vertebrate homologs of the Drosophila Stardust protein, which is required in establishing cell polarity, and it contains two …
40	Sjc_0201850|Sjp_0201850|Transposon	nuclease		yes		cd12031, SH3_DLG1, Src Homology 3 domain of Disks Large homolog 1. DLG1, also called synapse-associated protein 97 (SAP97), is a scaffolding protein that clusters at synapses and plays an important role in synaptic development and plasticity. DLG1 plays roles in regulating cell polarity, proliferation, migration, and cycle progression. It interacts with AMPA-type glutamate receptors and is critic…
40	Sjc_0201850|Sjp_0201850|Transposon	nuclease		yes		cd11861, SH3_DLG-like, Src Homology 3 domain of Disks large homolog proteins. The DLG-like proteins are scaffolding proteins that cluster at synapses and are also called PSD (postsynaptic density)-95 proteins or SAPs (synapse-associated proteins). They play important roles in synaptic development and plasticity, cell polarity, migration and proliferation. They are members of the MAGUK (membrane-a…
40	Sjc_0201850|Sjp_0201850|Transposon	nuclease		yes		cd12081, SH3_CASK, Src Homology 3 domain of Calcium/calmodulin-dependent Serine protein Kinase. CASK is a scaffolding protein that is highly expressed in the mammalian nervous system and plays roles in synaptic protein targeting, neural development, and gene expression regulation. CASK interacts with many different binding partners including parkin, neurexin, syndecans, calcium channel proteins, …
40	Sjc_0201850|Sjp_0201850|Transposon	nuclease		yes		cd12032, SH3_DLG2, Src Homology 3 domain of Disks Large homolog 2. DLG2, also called postsynaptic density-93 (PSD93) or Channel-associated protein of synapse-110 (chapsyn 110), is a scaffolding protein that clusters at synapses and plays an important role in synaptic development and plasticity. The DLG2 delta isoform binds inwardly rectifying potassium Kir2 channels, which determine resting membr…
40	Sjc_0201850|Sjp_0201850|Transposon	nuclease		yes		smart00593, RUN, domain involved in Ras-like GTPase signaling.
40	Sjc_0201850|Sjp_0201850|Transposon	nuclease		yes		cd12033, SH3_MPP7, Src Homology 3 domain of Membrane Protein, Palmitoylated 7 (or MAGUK p55 subfamily member 7). MPP7 is a scaffolding protein that binds to DLG1 and promotes tight junction formation and epithelial cell polarity. Mutations in the MPP7 gene may be associated with the pathogenesis of diabetes and extreme bone mineral density. It is one of seven vertebrate homologs of the Drosophila…
40	Sjc_0201850|Sjp_0201850|Transposon	nuclease		yes		cd12039, SH3_MPP3, Src Homology 3 domain of Membrane Protein, Palmitoylated 3 (or MAGUK p55 subfamily member 3). MPP3 is a scaffolding protein that colocalizes with MPP5 and CRB1 at the subdpical region adjacent to adherens junctions and may function in photoreceptor polarity. It interacts with some nectins and regulates their trafficking and processing. Nectins are cell-cell adhesion proteins in…
40	Sjc_0201850|Sjp_0201850|Transposon	nuclease		yes		cd12029, SH3_DLG3, Src Homology 3 domain of Disks Large homolog 3. DLG3, also called synapse-associated protein 102 (SAP102), is a scaffolding protein that clusters at synapses and plays an important role in synaptic development and plasticity. Mutations in DLG3 cause midgestational embryonic lethality in mice and may be associated with nonsyndromic X-linked mental retardation in humans. It inter…
41	gi|378557949|gb|AFC17964.1|	nuclease	exo			PRK13766, PRK13766, Hef nuclease; Provisional.
42	Sjc_0075730|Sjp_0075730|ko:K01146	nuclease	exo			COG5049, XRN1, 5'-3' exonuclease [DNA replication, recombination, and repair / Cell division and chromosome partitioning / Translation].
42	Sjc_0075730|Sjp_0075730|ko:K01146	Rnase	exo			pfam03159, XRN_N, XRN 5'-3' exonuclease N-terminus. This family aligns residues towards the N-terminus of several proteins with multiple functions. The members of this family all appear to possess 5'-3' exonuclease activity EC:3.1.11.-. Thus, the aligned region may be necessary for 5' to 3' exonuclease function. The family also contains several Xrn1 and Xrn2 proteins. The 5'-3' exoribonucleases X…
43	Sjc_0051080|Sjp_0051080|ko:K06640	nuclease	exo			COG5049, XRN1, 5'-3' exonuclease [DNA replication, recombination, and repair / Cell division and chromosome partitioning / Translation].
43	Sjc_0051080|Sjp_0051080|ko:K06640	Rnase	exo			pfam03159, XRN_N, XRN 5'-3' exonuclease N-terminus. This family aligns residues towards the N-terminus of several proteins with multiple functions. The members of this family all appear to possess 5'-3' exonuclease activity EC:3.1.11.-. Thus, the aligned region may be necessary for 5' to 3' exonuclease function. The family also contains several Xrn1 and Xrn2 proteins. The 5'-3' exoribonucleases X…
44	Sjc_0005250|Sjp_0005250|ko:K01142	nuclease	exo			cd06136, TREX1_2, DEDDh 3'-5' exonuclease domain of three prime repair exonuclease (TREX)1, TREX2, and similar proteins. Three prime repair exonuclease (TREX)1 and TREX2 are closely related DEDDh-type DnaQ-like 3'-5' exonucleases. They contain three conserved sequence motifs known as ExoI, II, and III, with a specific Hx(4)D conserved pattern at ExoIII. These motifs contain four conserved acidic …
44	Sjc_0005250|Sjp_0005250|ko:K01142	Rnase	exo			smart00479, EXOIII, exonuclease domain in DNA-polymerase alpha and epsilon chain, ribonuclease T and other exonucleases.
45	gi|56757727|gb|AAW27004.1|	nuclease	exo			cd06136, TREX1_2, DEDDh 3'-5' exonuclease domain of three prime repair exonuclease (TREX)1, TREX2, and similar proteins. Three prime repair exonuclease (TREX)1 and TREX2 are closely related DEDDh-type DnaQ-like 3'-5' exonucleases. They contain three conserved sequence motifs known as ExoI, II, and III, with a specific Hx(4)D conserved pattern at ExoIII. These motifs contain four conserved acidic …
45	gi|56757727|gb|AAW27004.1|	Rnase	exo			smart00479, EXOIII, exonuclease domain in DNA-polymerase alpha and epsilon chain, ribonuclease T and other exonucleases.
